# Supplementary material for: A potential three-gene-based diagnostic signature for idiopathic pulmonary fibrosis
Source: Front Genet. 2023 Jan 6;13:985217. doi: 10.3389/fgene.2022.985217 (PMC9857386; doi:10.3389/fgene.2022.985217)
Supplement: Supplementary file 2 [file DataSheet1.CSV]

gene	logFC	AveExpr	t	P.Value	adj.P.Val	B
COMP	2.9326221032732	10.5177988790267	22.04029487214	3.41032091761023e-64	4.70385564165979e-60	135.332479986965
CDH3	2.18574027623039	9.97943824500509	21.2793673952659	1.96497698233913e-61	1.35514637587018e-57	129.05021721755
IL13RA2	2.34113274795237	8.20446160862001	20.0480115879119	6.38410788642333e-57	2.93520000258123e-53	118.777556549097
CTNND2	-1.52024035364232	7.69881704526081	-19.9105510925825	2.05007664349428e-56	7.06917678592916e-53	117.623569569083
CRLF1	2.43058691663495	11.9250717874572	18.8086968816437	2.45982993919098e-52	6.78568687025223e-49	108.330633952054
DENND3	-1.00559304480128	12.5718084321772	-17.9908138720955	2.72028761195592e-49	6.253487838618e-46	101.394223508383
COL17A1	2.67576289800336	7.95361036400734	17.7915445615603	1.50505312075132e-48	2.96559967064613e-45	99.7008667844707
HS6ST2	1.96817732120838	8.76136639056969	17.7002992449468	3.29510654356103e-48	5.68117556941716e-45	98.9251603190367
DIO2	1.95642257648687	8.81451452879365	17.6725231528334	4.18292288742018e-48	6.41056170957628e-45	98.6889913670958
C11orf9	-1.76703296053682	10.6904517045781	-17.6012936654495	7.71271519589244e-48	1.06381480696944e-44	98.0832863818782
ADAMTS14	1.78899864689337	8.33344192475374	17.3280070800766	8.07273171226295e-47	1.01224716824766e-43	95.7586078508541
FAM167A	-1.40106028703539	7.14494763659204	-17.2479390908102	1.60646912524342e-46	1.84650238704021e-43	95.0773443024349
TUFT1	-0.81072088492568	10.6266281041968	-17.2348768853766	1.79733348524868e-46	1.90697082784885e-43	94.9661982649486
ADRB2	-1.03786112308923	11.1794400005234	-17.10962032299	5.27452830840627e-46	5.19654063984627e-43	93.9003334674233
CRTAC1	-1.71572212338527	9.20525175957469	-16.8459919389201	5.08486355829845e-45	4.67570153730737e-42	91.6568512763767
GPM6A	-1.40655591062798	8.09007424184899	-16.7905019934796	8.19229308174277e-45	7.06226865477987e-42	91.1846444704069
PTGFRN	0.927317083305506	9.57870658959212	16.6336055568903	3.15495360325819e-44	2.55978088527884e-41	89.8495984763394
SERPINF1	1.28442126160358	13.2169448269771	16.6194654753328	3.56256614867714e-44	2.72991527159466e-41	89.7292898747439
SCG5	1.61589127343828	7.91004088323554	16.5672135205597	5.58154964772194e-44	4.05191127847519e-41	89.2847319106591
STEAP1	1.60442249440897	10.3539276285742	16.5067595521293	9.38283728814472e-44	6.47087373576901e-41	88.7704341354599
PDIA4	0.641376760980326	12.0279235162748	16.4018241853256	2.31116951442315e-43	1.51799814821136e-40	87.8778505564887
COL1A1	2.0969671871975	12.9182736677828	16.3123397051194	4.98440472898145e-43	3.12499520122005e-40	87.1168464912475
CFH	1.07215610023812	13.2645035547542	16.1251154099297	2.48719516909107e-42	1.49156012901188e-39	85.5252008830779
AGER	-2.291779515327	13.7379754217888	-15.8274309150243	3.19705492579533e-41	1.83737410797896e-38	82.9965633596672
TDO2	1.7189985167339	7.57047184888558	15.691182811551	1.02772857947378e-40	5.67018411867272e-38	81.8402852797942
REEP2	1.11112742707223	9.01578187983468	15.6631089794278	1.30716250054346e-40	6.93449706538305e-38	81.6021307308378
COL3A1	1.77025785916301	10.7594814617597	15.6116841523138	2.03058099257097e-40	1.03732606039005e-37	81.1659765355379
TMEM59L	1.10665582030519	7.49659599961674	15.4418309002117	8.69063132571205e-40	4.1935338523714e-37	79.7262740901545
ANKRD29	-1.03859530396223	9.43852255736365	-15.4401439437586	8.81697105189375e-40	4.1935338523714e-37	79.7119824481462
C12orf49	-0.666774207759597	8.55905369078136	-15.4061697116563	1.17907303041673e-39	5.38831387633648e-37	79.4241898553268
C1orf198	-0.970776665476319	13.8519250318135	-15.4030429693588	1.21103262645132e-39	5.38831387633648e-37	79.3977066027509
ITLN2	-2.9863965900912	9.62032933516549	-15.3807538411193	1.4653729947417e-39	6.31621553639759e-37	79.2089348280624
HOMER1	-0.726194183401568	8.24194664267034	-15.3632521291143	1.70196045753323e-39	7.11367896689572e-37	79.0607278225161
C13orf15	-1.24622306960336	13.6667856378677	-15.3460357587581	1.97189479829572e-39	7.99951322143906e-37	78.9149536915085
DCLK1	1.23474571689597	9.68659648082753	15.1565328980021	9.95673648026299e-39	3.92380760777907e-36	77.3115419112233
COL15A1	1.28934718954618	8.83080282836464	15.1500932078743	1.05195567685348e-38	4.0304512919e-36	77.25709335661
ISM1	1.22070616484779	9.58792107261988	15.0542667715576	2.38349009527683e-38	8.88526456328467e-36	76.4471855240043
EFR3B	-1.19337122606839	10.7929535652774	-15.0258324402078	3.037834763713e-38	1.10265407620772e-35	76.2069818936418
FAM107A	-1.55428231922808	10.7322451133696	-14.9829962581941	4.37752480909287e-38	1.52962946972259e-35	75.8452219548151
KCND3	0.642600175033582	8.86539362571527	14.9814411925531	4.435958731886e-38	1.52962946972259e-35	75.8320915451262
C8orf60	-0.856488825550398	9.08804645330323	-14.9679551721191	4.97653656622176e-38	1.67417972824138e-35	75.7182276888164
CTHRC1	1.65174536184954	10.0222842210788	14.9588247909597	5.37940759097053e-38	1.76662306910134e-35	75.6411463108594
DHRS2	-0.963304258271216	8.16435351196666	-14.941651188345	6.22753879330815e-38	1.99759168781626e-35	75.4961779230187
ST6GALNAC5	-1.06041924144025	8.19928342808742	-14.9137770508144	7.89760269651883e-38	2.47571895438828e-35	75.2609282050331
IGF1	1.60409113020187	10.0640334830015	14.8054870484977	1.98655937348714e-37	6.08902520855736e-35	74.3475433727451
CTNNBIP1	-0.661151329638646	12.6097435457332	-14.7432976102813	3.37275990166247e-37	1.01131472442675e-34	73.8234107719387
KLF6	-0.895802402050898	13.7757049070976	-14.7403513348274	3.45838251198131e-37	1.01492489335656e-34	73.7985872490481
COL7A1	1.24840114525023	9.13150729570861	14.7243144462868	3.96396689111741e-37	1.1390624026913e-34	73.6634825639734
FZD5	-0.824527241728431	10.0978636857002	-14.7115044998938	4.42035113288203e-37	1.24428373828249e-34	73.5555787415332
LTBP1	0.812511711435316	10.4404317823594	14.7061387663089	4.62678055476913e-37	1.27634368383861e-34	73.5103848134533
NINJ2	-0.806239142977035	9.6265454780877	-14.6157136920237	9.98091816127413e-37	2.64743854227796e-34	72.7491251301823
OLFML2A	-1.12631325452791	10.30950022667	-14.583105750012	1.31673915052716e-36	3.42675152890965e-34	72.4747812059427
BDNF	-1.26491986990606	6.96616977860446	-14.5769431853661	1.38751026125439e-36	3.54406093212625e-34	72.4229434968262
WNT3A	-1.48222724290936	9.22699891887065	-14.5566585933635	1.64840852501294e-36	4.13390887009154e-34	72.2523391084044
SEMA5A	-0.936333593305737	10.738459926319	-14.5172700901597	2.3031444393059e-36	5.67272700916899e-34	71.921165587017
P4HA3	1.45311627764547	7.16433030815166	14.463785009822	3.62630792975214e-36	8.77502899562653e-34	71.4716961140177
STEAP2	1.07076152875174	9.29030048425016	14.4487325703435	4.12027846612905e-36	9.79844842815827e-34	71.3452486255908
PLEKHA4	0.747272862670052	12.4378205652151	14.4139636585093	5.53350125743884e-36	1.29362004820091e-33	71.05325525089
LAMA3	-0.904390317207456	10.3106586781819	-14.3275629069929	1.15091818954961e-35	2.6457690980763e-33	70.3281558937052
COL14A1	1.33964377636807	9.61467420717882	14.3102204862978	1.33304336245541e-35	3.01420772104056e-33	70.1827019785298
PLLP	-1.25325652979025	8.67143706942443	-14.2925464599244	1.5482839329252e-35	3.44443230432859e-33	70.03449786159
KCNN4	1.12060261961733	10.4707332090336	14.2893940177191	1.59017193092686e-35	3.48146689575781e-33	70.0080666241486
DAPK2	-1.2101940012032	9.64497144235263	-14.2644635479331	1.96387320783733e-35	4.23245361807817e-33	69.7990759344272
FIGF	-1.67840289548285	10.696410760509	-14.2617659597119	2.00923547083719e-35	4.26359766911652e-33	69.7764660109593
MAGED4B	0.862152614704734	8.8682131870977	14.2402207277508	2.4111706562143e-35	5.02501960054067e-33	69.5959107983352
DPP6	-1.32786222633972	6.75933293380214	-14.2387716438737	2.44092157787447e-35	5.02501960054067e-33	69.5837687800537
PSAT1	1.17114601741158	8.54013827542452	14.2201333755637	2.85790253515902e-35	5.7969190687424e-33	69.4276163129212
ACCN2	0.965945156340497	8.4153187995368	14.2044174405045	3.264296293447e-35	6.52528098195862e-33	69.2959755053985
MMP7	2.52277903075448	11.2604901761272	14.1911561639369	3.65177747388809e-35	7.19556667104835e-33	69.1849157669168
MMP1	3.53299176869915	10.1707192677956	14.1764403586026	4.1357357236324e-35	8.03439476564249e-33	69.0616965147631
GRIA1	-0.911412705712729	6.25231840273156	-14.1315297030251	6.04560256487653e-35	1.1581527246853e-32	68.6857911856279
ARAP2	-0.74742879923854	9.97653123971019	-14.1170640342704	6.83170949300754e-35	1.29081875393223e-32	68.5647589661735
MATN3	-1.20443702583392	7.47687842340526	-14.0861150595949	8.8732064972955e-35	1.64062739914983e-32	68.3058902348905
GAB2	-0.524057840066909	10.9542606380579	-14.0854793580939	8.92097839021515e-35	1.64062739914983e-32	68.3005740983673
VCAN	0.990910089854613	11.3086311696406	14.0723296837607	9.96882943115741e-35	1.80921137294677e-32	68.1906182958615
KIAA0408	-1.09355312984663	8.40826113611703	-14.0686116766142	1.02867914270868e-34	1.84267161238713e-32	68.1595323109546
TUBB3	1.8234159930234	10.048524755259	14.0592886323871	1.11293349576585e-34	1.96803739834594e-32	68.0815898120154
FAM125B	-0.736417454906476	11.7829858986947	-14.0285215650755	1.44300445991337e-34	2.51941272349178e-32	67.8244403379985
OTUD1	-0.726852231270594	10.5733271533485	-13.9854412660388	2.07553931063652e-34	3.57848921395119e-32	67.4645584246439
COL18A1	0.707561948043615	14.6424791409725	13.9442128963286	2.93847112203928e-34	5.00374471435651e-32	67.1203478939028
BAI2	0.685024625385003	8.61844440323516	13.9077090276383	3.99703070375512e-34	6.72329810937736e-32	66.8157483457342
PRDX4	0.702707109911275	13.3538804675065	13.8925975899215	4.53973248473312e-34	7.54416026047276e-32	66.6897002569067
PC	0.600890870432303	9.83044966154164	13.884576822704	4.85705996213073e-34	7.97540810210348e-32	66.6228082638987
AKAP2	-0.837543970611501	9.02733507769091	-13.872685254315	5.36872883297514e-34	8.7118678580266e-32	66.5236486430998
CHEK2	0.502441562036947	8.46173808403051	13.8111120208178	9.0153074290882e-34	1.44590855080713e-31	66.0104866893736
CDH2	1.20488800454599	8.74504344611749	13.8033534511925	9.6234602025104e-34	1.5257055927957e-31	65.9458585698672
CA4	-2.21820746306138	9.08248289204294	-13.8007279853277	9.83839558656723e-34	1.54205670824457e-31	65.9239903939269
LGI2	1.13536521635658	7.07744547880039	13.7746972305112	1.22466229995036e-33	1.89795135991183e-31	65.7072202065134
PYCR1	0.843780340482002	12.3677208863984	13.762098482823	1.36153005032761e-33	2.07510619180264e-31	65.6023351645732
VEGFA	-1.30780279125053	10.8107204368009	-13.7614424109196	1.36906157800363e-33	2.07510619180264e-31	65.596873890916
CLIC5	-1.3756549703903	12.2119521960893	-13.7138752698127	2.04201572744198e-33	3.06146988354427e-31	65.2010615467073
PARD6B	-0.827754416484133	9.45145501668988	-13.6810052240518	2.691364750648e-33	3.99161225867611e-31	64.9277157611871
FAM69A	0.610013606597246	9.10208017507107	13.6177764407764	4.57579437672778e-33	6.71424806789428e-31	64.4023063881299
STARD13	-0.65145814062248	9.77548534360731	-13.6154036368997	4.66779593517128e-33	6.77714835092816e-31	64.3825995384857
SALL4	0.866109339214284	7.33223531086032	13.6080756483617	4.9637453484653e-33	7.13176454076894e-31	64.3217431524875
EHD1	-0.547631904645609	12.843724132698	-13.5966659007199	5.46225256500168e-33	7.76709789990394e-31	64.2270035427004
ITGA7	1.04127653369767	12.5068009107804	13.582119556396	6.17090384616766e-33	8.68523232144801e-31	64.1062450077646
RTKN2	-2.12339976131046	9.36790246423503	-13.5237268694639	1.00666934928286e-32	1.40252427622813e-30	63.62178019468
SFRP2	2.05007824014746	10.2324530832913	13.5151712058529	1.08146091890156e-32	1.49165904544092e-30	63.5508361272887
TNC	1.09146104016356	11.7236966119112	13.5009065541048	1.2186903050036e-32	1.66429657197175e-30	63.4325754364641
TSHZ2	0.713961543619869	7.45526284829372	13.4897020678421	1.33855758136098e-32	1.81007105095216e-30	63.3397048940194
HPCAL1	-0.895613896955069	11.0997196745083	-13.4753078388363	1.50997143037034e-32	2.02204232418428e-30	63.2204214189337
THBS2	1.32055191624805	11.7163400848804	13.4659077604502	1.63356673345323e-32	2.16651788024235e-30	63.1425397168392
SLC4A3	0.694200467385089	7.45327333736764	13.4466648477075	1.91895921292319e-32	2.52078137369996e-30	62.9831470424161
MMP11	1.68273422707832	8.00744334167949	13.4257441352594	2.28594603816122e-32	2.97453336833563e-30	62.8099167422635
GPIHBP1	-1.51318706167576	12.2097153406066	-13.3759308948852	3.46670607274764e-32	4.46881092162693e-30	62.3977008750563
PDZD2	-0.976191433836488	9.80664982470457	-13.3590937975337	3.99034395311433e-32	5.09618649493574e-30	62.2584518125005
THY1	1.48530725392151	12.7128570541951	13.3575174938965	4.04323537289181e-32	5.11636197232081e-30	62.2454173260763
NEBL	-0.802982092476498	9.22389257717557	-13.3551708047958	4.12327514561471e-32	5.17021218940579e-30	62.2260131844935
TMEM45A	1.21194825508168	11.7089163238326	13.3512203405595	4.26160288106597e-32	5.29552148995882e-30	62.1933496902954
CFI	0.752085670207864	12.0762941528327	13.3195283107667	5.5526806110896e-32	6.83822532756776e-30	61.9313951262526
EMP2	-1.13345308886906	14.8159696943309	-13.3155691461074	5.73926017702598e-32	6.96427776970081e-30	61.8986806361977
SNAP25	0.964902173695499	8.42596033531506	13.3152198426639	5.75601874679832e-32	6.96427776970081e-30	61.8957944619601
WNT10A	0.989260127738805	7.86213004805509	13.3070743256218	6.16096744488825e-32	7.38941077976901e-30	61.828496030858
D4S234E	1.04507472862317	7.83891974522715	13.2662702481541	8.65954700141025e-32	1.02032116969967e-29	61.4915221485664
SRPRB	0.530292129700605	10.9543015437314	13.2653135858875	8.72891307362872e-32	1.02032116969967e-29	61.4836247307824
FHL2	1.16824590123199	12.7033710390406	13.2384820124104	1.09173863142374e-31	1.26540764228804e-29	61.2621821734148
WFS1	-0.640764022590296	11.0322413394452	-13.2254329047505	1.21717501366697e-31	1.39904124695905e-29	61.1545270020858
PTPRB	-1.04264777617593	10.2349251789512	-13.214893978461	1.32890196866158e-31	1.51483841766522e-29	61.0675999967848
VWCE	1.15696742848794	10.0487831852562	13.1699495749062	1.93224205812866e-31	2.18454218916137e-29	60.69708403343
DLC1	-0.886978719595266	11.5318639726243	-13.1553538320035	2.18185862079644e-31	2.44669723224759e-29	60.57682664827
RRAS	-0.645773805958731	12.8522261520266	-13.1497727607034	2.28559312454258e-31	2.54235370700127e-29	60.530851918027
TTC39C	0.524453180609588	10.4665407319889	13.1267307266377	2.76859834856282e-31	3.03073627156563e-29	60.3410927576113
MAPK4	-0.857545746635469	8.53312211659361	-13.1215207336822	2.89121857224267e-31	3.14004549346009e-29	60.298198371816
SLC1A1	-1.11793190469836	9.93753795112018	-13.0949008557157	3.60757539125068e-31	3.88744432590005e-29	60.0791021612273
CCDC48	-1.10790609755808	10.9209613446569	-13.0846913480914	3.92710784106319e-31	4.19896112029338e-29	59.9951025699455
POSTN	1.47716992528974	10.2905105016118	13.0827200422044	3.99198240421891e-31	4.23549333087626e-29	59.978885424265
TNNC1	-1.24453323890475	9.71737446737263	-13.0612045646983	4.77347968376827e-31	4.98792464228908e-29	59.801927191574
LIMD1	-0.552456102516571	10.0464683342197	-13.0427508096239	5.56424663219044e-31	5.77050028554908e-29	59.6502108190467
FZD8	-0.801170983332057	8.50967460008869	-13.0334965183066	6.00871888473791e-31	6.18494474456642e-29	59.5741482704952
FAT1	0.520563253193305	11.1147290469191	13.0242909621737	6.48598039579819e-31	6.62675019253663e-29	59.4985002709943
CRABP2	1.18691327276571	8.13061389854983	13.0168442431252	6.89958389717693e-31	6.99749710983539e-29	59.437316007352
SEMA3E	-0.903612438366077	5.97446845388343	-13.007613368055	7.44898364542604e-31	7.4995497387855e-29	59.3614853777263
HSD17B6	-1.33863020835518	10.7787902116263	-12.9768738064574	9.61299324934436e-31	9.53899394879186e-29	59.1090654830891
SLC5A9	-1.33064351138707	6.29418607627104	-12.975135609069	9.75258469888104e-31	9.60838576797615e-29	59.0947968823321
DIRAS1	0.874493477893925	7.81674780241289	12.9680821458847	1.03400943512846e-30	1.0114958963636e-28	59.0369012711989
CDH13	-1.07755224312689	9.90936175855895	-12.9644873913509	1.06529651590792e-30	1.03476301717732e-28	59.0073983439683
TSPAN13	-0.788788419836791	11.3084392524685	-12.9498001724521	1.20324689564013e-30	1.16058632388562e-28	58.8868798026877
GPR87	1.75002946474358	6.61217841399269	12.945784012718	1.24397887062783e-30	1.19154170573401e-28	58.8539308505478
PAPSS2	-0.821514786496752	11.0731370956636	-12.944639126834	1.25584025698489e-30	1.19460721824776e-28	58.8445385995542
RAPGEF5	-0.881193040796262	7.41709853413954	-12.9410286004601	1.29399042887487e-30	1.22246643736103e-28	58.8149205355351
S100A2	2.32657667340886	11.6203840207691	12.9291176974084	1.42823447461342e-30	1.3401114359417e-28	58.7172280773597
RASIP1	-0.854055822505917	13.3474470672214	-12.917485707292	1.57272978678111e-30	1.46572040196432e-28	58.6218465729217
CERCAM	0.678331250579078	9.92571631880181	12.9089589932537	1.68783077540223e-30	1.56243287819617e-28	58.5519428081171
CHRM3	-0.852705014643192	7.30874017368979	-12.8960905969262	1.87764169927067e-30	1.72655413053602e-28	58.4464686534183
MS4A15	-1.47345491724608	10.1079743530469	-12.8899968689333	1.97481216433623e-30	1.80387974719799e-28	58.3965321383552
BTNL9	-1.6010676060346	10.4729253029591	-12.8687693312491	2.35417421930438e-30	2.13625822413588e-28	58.2226281103317
N4BP1	-0.534153345624612	9.56054492906285	-12.8676428313104	2.37622422806647e-30	2.14217390704058e-28	58.2134015790315
GPX8	0.726415351314478	10.1111791183315	12.8448695281156	2.86891679740353e-30	2.56954346666148e-28	58.0269255911878
FBLN2	0.898946961626586	11.1142073327001	12.8433839084406	2.90438930552482e-30	2.5845317220067e-28	58.0147639513146
PAPPA	0.987741645493797	8.50948015322457	12.8248925366966	3.38429740995589e-30	2.99228295996933e-28	57.8634215477989
TPBG	0.711730307782707	9.25009618943171	12.8221363650627	3.46230553099717e-30	3.04175669993911e-28	57.8408688458937
IGDCC4	1.05591457659674	7.30040799633875	12.7895711000332	4.53165838614496e-30	3.95602304557579e-28	57.5745014459403
CHRM2	-0.755170338717295	6.79211624983793	-12.7745619434057	5.12985052346721e-30	4.42225176688645e-28	57.4517976376618
TNS3	-0.621943084788569	10.9304367391241	-12.7666852999249	5.47465055755976e-30	4.66124473175032e-28	57.3874201284168
FAM43B	1.19275736762885	8.04876864964262	12.766684803582	5.47467299748823e-30	4.66124473175032e-28	57.3874160720489
COL6A3	0.98207859308545	10.7177259694383	12.7057325171875	9.05352000821768e-30	7.66105530511328e-28	56.8896184901455
NDRG4	-1.38092211519309	10.631463255399	-12.6934698983983	1.00168899539889e-29	8.42457092288833e-28	56.7895513476091
FRMD5	0.852623754893143	6.18704169663328	12.6824450492076	1.09699708202574e-29	9.17023075901882e-28	56.6996084002918
CAV1	-0.994473276683214	14.1820637313103	-12.6559504710959	1.36466290273891e-29	1.13390333840228e-27	56.483552026458
ANXA3	-1.09527372392272	11.4210086071396	-12.6551492512917	1.37370018217733e-29	1.13457764148335e-27	56.47702031446
SDPR	-1.03228615287761	10.0634339748571	-12.6336572420291	1.63970610861363e-29	1.3462182354826e-27	56.3018575653408
SAMD11	0.675333793402611	10.3970686878647	12.6195085708292	1.84227184286664e-29	1.50357725021654e-27	56.1865911421744
CTSE	1.36327399558221	11.069286603234	12.6046557865623	2.08181229957053e-29	1.6890845322339e-27	56.0656289250407
STX11	-0.818561365016092	9.24240858712961	-12.574977397402	2.65745894492316e-29	2.14352814194884e-27	55.8240507751481
LYPD1	1.09569159431845	8.46635873572906	12.5619080867375	2.95892144329206e-29	2.37281415507717e-27	55.7177214442103
ALDH18A1	0.549092842169937	11.1315559614689	12.5604988926957	2.99339782936566e-29	2.38658591100812e-27	55.7062584685345
GLT25D2	-0.783482226177768	8.1494079406025	-12.5596662132366	3.01395758140997e-29	2.38916763910274e-27	55.699485282977
TUBB2B	1.00743383811419	7.32764471643515	12.5443752370048	3.4175616229895e-29	2.67831974238035e-27	55.5751289725129
CCL13	1.4233772601417	10.0509502850362	12.5121089266731	4.45475209013128e-29	3.47143477848479e-27	55.3128658193484
STXBP6	-1.36510580930867	10.282830341524	-12.4967114780757	5.05501064412042e-29	3.89518222426553e-27	55.1877852516032
UBE2T	0.646308199105492	9.24085808745352	12.4906857371136	5.31130258032901e-29	4.06993313835989e-27	55.1388479606335
C5orf38	-0.679872877902578	6.71040050419803	-12.4879409405764	5.43230268951664e-29	4.13965475118801e-27	55.1165587950776
HBEGF	-1.30818545423182	9.48679133392529	-12.4734214621742	6.1196038543051e-29	4.63778549244122e-27	54.99867767268
SNX22	-1.17510994463394	8.7621578800624	-12.4662306871972	6.49143430472018e-29	4.89269690519155e-27	54.940312341584
C1S	0.544264249975376	14.4026059260879	12.4628228786178	6.67543491389753e-29	5.00403661779286e-27	54.9126557505658
CCK	-1.20351687754	6.7530315815455	-12.4540521178212	7.17327097950681e-29	5.34815819569392e-27	54.8414858315539
KCTD1	0.697809167059075	9.28096338974322	12.4396424382626	8.07279933457977e-29	5.98645813020746e-27	54.7245921910559
DLG2	0.820058690978797	7.5458831147208	12.4370107795705	8.24883283980461e-29	6.08428616895321e-27	54.7032481961524
CDKN2C	0.545538126190738	10.6344459429873	12.4313079639594	8.64354155515878e-29	6.34150897182474e-27	54.6570003887568
FRY	-0.684332586533801	10.4828729552366	-12.4174147014871	9.68575095357696e-29	7.06854830172947e-27	54.5443580682094
RAB11FIP1	-0.599743687427372	11.7571648922472	-12.4124603966687	1.00869543248984e-28	7.32259794754334e-27	54.5041993979029
CILP	1.67329102739487	9.66602642595607	12.4089588081078	1.0380468881026e-28	7.49622027622992e-27	54.4758191353809
UHRF1	0.764169826461341	8.51826405153877	12.407632602461	1.04938458074035e-28	7.53862579278731e-27	54.4650709222057
LEPREL1	-1.04647165790776	12.7586515255451	-12.4057755060944	1.06546863260707e-28	7.61451235727945e-27	54.4500207055225
KLF2	-0.907282217548966	13.7867027788407	-12.4023138972047	1.09610807355354e-28	7.75313777360202e-27	54.4219690988071
SLC39A8	-1.08123644699795	13.0328222388784	-12.3987686724456	1.12839832476952e-28	7.94081535384997e-27	54.3932423917266
CYP3A7	-1.20925570827116	9.26926158033548	-12.376655543726	1.35234098365273e-28	9.46844628808227e-27	54.2141183449348
NMUR1	-1.07017642911884	8.51528274035447	-12.3690660370836	1.43900114241922e-28	1.00243145239335e-26	54.1526634501219
EFNB2	-0.852749419331972	10.7426524928525	-12.3658308758855	1.47760434296997e-28	1.02415058806959e-26	54.1264707622906
ARC	-1.49776999442279	7.22746362115997	-12.357029466531	1.58793141890622e-28	1.09101137286596e-26	54.0552230617161
C10orf116	-0.769875803510061	13.8441521642629	-12.3568789237087	1.58988824727077e-28	1.09101137286596e-26	54.0540045494654
RADIL	-0.735096406877602	10.526579099794	-12.3543474726933	1.62315572538625e-28	1.10832608516102e-26	54.0335153618002
GBA3	-0.857813099903981	6.26798870126234	-12.3462094776016	1.73487659086641e-28	1.17299768714806e-26	53.9676564798409
GOLM1	0.757639294178137	8.77972286136502	12.3195418690962	2.15753893984315e-28	1.44460847559498e-26	53.7519366218178
IGFBP5	1.03161346023288	11.6633772207745	12.3162440224212	2.21648162603127e-28	1.4769048825048e-26	53.7252697848762
BMP2	-0.989011927291907	9.65545849511038	-12.315588436824	2.22838886565191e-28	1.47770036653542e-26	53.7199688971117
FUT1	-1.00973684488698	9.79041113641168	-12.3109157652065	2.31512482759476e-28	1.52787161468969e-26	53.6821895015602
PECAM1	-0.62396233425425	12.6059435317244	-12.3018516623773	2.49308823496866e-28	1.63748409642489e-26	53.6089174251437
MEG3	0.855097210881817	12.4867478245965	12.2823090865122	2.9245438192401e-28	1.91176459235918e-26	53.4509976509235
ERG	-0.593395125872928	6.83077444594733	-12.2796225553769	2.98940676464377e-28	1.94494752380809e-26	53.4292945073109
TRIM2	0.728775134095059	10.2626178216144	12.2780549730197	3.02791458612754e-28	1.96075238903554e-26	53.416631485498
PTPN21	-0.786130847024882	10.4398265700999	-12.2485669354236	3.85182485998263e-28	2.48262711652993e-26	53.1785209172538
SPOCK2	-1.1630336978234	13.0838236627885	-12.2475715228932	3.88323343258186e-28	2.49122970863263e-26	53.1704863160008
C4orf48	0.598121744186288	11.3117681156061	12.2451897454114	3.95942662896027e-28	2.52835053209486e-26	53.1512623346241
STARD8	-0.742757681784027	9.93677587218344	-12.23840197301	4.18484178439781e-28	2.65997800609212e-26	53.0964828951409
SMAD7	-0.692093981264384	9.78059080860581	-12.2330805373096	4.3704701305503e-28	2.76522451883855e-26	53.0535440294308
WNT7B	-0.736530750201985	7.01986709944619	-12.2237712105941	4.71516255568755e-28	2.96969119317801e-26	52.9784410794853
ROR2	0.672779715602954	8.79496737695584	12.2174345095596	4.96516050771392e-28	3.11292994922264e-26	52.9273302465449
ECHDC3	-0.604779295693535	9.54260127215558	-12.2161620666107	5.01693235886357e-28	3.1311560192672e-26	52.9170679464832
HOPX	-0.775478677072582	12.895533342185	-12.2017549492656	5.64202365561027e-28	3.50542487756002e-26	52.8008979569013
NOTCH4	-0.860088649611781	11.5040239698385	-12.1868119429776	6.37247973553733e-28	3.94150730907024e-26	52.6804535317801
UCN2	1.17238680559604	7.3520846005756	12.1701738477845	7.29719250462053e-28	4.4933114382246e-26	52.5464023800982
CLIC3	-1.18492054684379	11.5289760389202	-12.1579271511843	8.06222551899108e-28	4.94232340370862e-26	52.4477701427117
CXCL14	1.9245421061164	11.6412856695308	12.1565843804854	8.15082503884011e-28	4.95887845594771e-26	52.4369577214716
RS1	-0.752597432247661	6.06274446452794	-12.1474105649589	8.7826607314973e-28	5.31312453813782e-26	52.3630976094529
HPS5	-0.508069301185051	9.63564600342959	-12.142568325075	9.13561312386794e-28	5.50251143307906e-26	52.3241191526771
STEAP3	0.7980382619814	11.1152716637094	12.1418458888974	9.18947015066065e-28	5.51088529513314e-26	52.3183042108763
PROM2	1.0859226800328	8.40119738257122	12.1340238092865	9.79325724722463e-28	5.84754966281252e-26	52.2553509518872
SEMA3B	-0.694367103663493	13.4868183163358	-12.128342965691	1.02564001324785e-27	6.09769513048603e-26	52.2096389918361
SH3GL3	-0.937344933055921	8.11772858290426	-12.1127599139669	1.16419907732996e-27	6.89175874403956e-26	52.0842830897606
LIN7A	-0.600844592059303	7.1524586507124	-12.101634484652	1.27439297680889e-27	7.51183860219017e-26	51.9948183610246
GRASP	-0.937100446919249	13.4775147990749	-12.0889706410925	1.41252596980687e-27	8.29062583044516e-26	51.8930154913181
CLDN5	-0.884883766623804	13.1582447313387	-12.0816495091192	1.49908828769016e-27	8.76140879326714e-26	51.834177988131
KLF4	-1.29860995704246	10.5816893776158	-12.0775025278724	1.55044566246856e-27	9.02333207697422e-26	51.80085530895
AMOTL2	-0.648906350829233	13.2833158909358	-12.0756773321297	1.5736016210778e-27	9.1196164535824e-26	51.7861903198433
CGN	-0.688417273509986	11.506384959017	-12.0613498810552	1.76775834064859e-27	1.02019626747138e-25	51.6710983815804
PGF	0.882234995649436	9.65479577396455	12.0375775285141	2.14396183360001e-27	1.23215273211854e-25	51.4802361532952
BCL6B	-0.695857887115569	9.42658684662494	-12.0354397641114	2.1814724328575e-27	1.2485082683155e-25	51.46307873778
C6orf145	-0.68237512789624	10.3616677118151	-12.0305471278809	2.26980161937203e-27	1.29369312958671e-25	51.4238149177779
COL5A2	0.986167595945481	11.3596350226205	12.0197665841248	2.4772098557629e-27	1.4060969358246e-25	51.3373190054471
ESAM	-0.787027094932831	10.0102138567228	-12.0186647528447	2.49944403767762e-27	1.41290293490522e-25	51.3284801081101
ADAM23	0.840976954158488	7.58671303333247	12.0135715715133	2.60483334835286e-27	1.46646801525841e-25	51.2876261096491
LPPR4	0.915603891547574	8.35042405280116	12.0124801886551	2.62798640654167e-27	1.47348847583046e-25	51.2788725432522
IGFBP2	0.892785838033387	14.360764688474	12.005943409622	2.7710169796722e-27	1.54739421864853e-25	51.2264491220074
FAM105A	-0.766965202373497	9.45214609268877	-11.9979081278686	2.95750762194581e-27	1.64487510602817e-25	51.1620212200801
FBXO16	0.745692893001005	7.67989765455759	11.9932729555396	3.07072049726585e-27	1.69886589002212e-25	51.1248624347943
SMO	0.566886406260514	10.2382513481215	11.9929319710662	3.07921751979649e-27	1.69886589002212e-25	51.1221290558418
CLEC14A	-0.839664318875627	10.9669348511855	-11.9919412084525	3.1040396103596e-27	1.70573778269681e-25	51.1141871137428
KCNMB4	-1.0087075656411	10.2739989090369	-11.9913936726907	3.11784275952949e-27	1.70652401516628e-25	51.1097981681518
CPAMD8	-0.741345862620244	11.6402104606759	-11.9796483779836	3.42912010047389e-27	1.86948037730579e-25	51.0156663570214
FAM46B	-0.74182963188985	8.28500870143373	-11.9718010296496	3.65416310758384e-27	1.98432565916945e-25	50.9527917468189
TMEM88	-0.800445635605161	9.81626460019413	-11.962135876564	3.95166006479802e-27	2.13746067740232e-25	50.8753717004805
ALS2CL	-0.575393936644957	9.40625354505298	-11.9612684373844	3.97951233354705e-27	2.144117719399e-25	50.8684243559557
C18orf1	0.576663308679541	9.2830269889219	11.9496580305524	4.37169460511345e-27	2.34625617464318e-25	50.7754527783413
ASB9	-0.528931507721063	8.94327694368286	-11.9270159006628	5.25070095018483e-27	2.80708985294183e-25	50.5942320755225
COL4A3	-1.0271604961728	8.29942308002011	-11.8779035127344	7.80964342976339e-27	4.15901203964195e-25	50.2015570679158
PDLIM4	1.05648580204218	8.7125370827792	11.8768717686805	7.87500214386846e-27	4.17768863732222e-25	50.1933138167647
VIPR1	-1.8707187232096	9.50032458381964	-11.8498070320219	9.7984840241645e-27	5.17817969905367e-25	49.9771653498747
LEPREL2	0.611800195007625	12.1297687336132	11.8467582850918	1.00425815558263e-26	5.28692089311116e-25	49.9528277293504
GATA6	-0.531617455253021	10.5139829064649	-11.8445060618797	1.02267883650614e-26	5.36342554826203e-25	49.9348500209526
PPP1R15A	-0.873870888250764	10.6159177210598	-11.838177826057	1.07625853925058e-26	5.62304319389518e-25	49.8843431199129
TYMS	0.858603577778448	10.3798689540713	11.8355345001916	1.09945882389904e-26	5.71937770509622e-25	49.8632490017638
CFHR3	0.736999455104683	10.4876530604656	11.8351370263234	1.10299026285478e-26	5.71937770509622e-25	49.860077245712
GJB2	1.25463640559822	6.7301024993034	11.8324444398879	1.12721255623096e-26	5.82308718655194e-25	49.8385919641114
SCRG1	1.55144358321326	7.59340650977824	11.8286413523324	1.16233047846454e-26	5.98209861547068e-25	49.8082484362979
EPB41L5	-0.767464013041042	8.71564473821286	-11.8223810610139	1.22252815224975e-26	6.26852446244642e-25	49.7583071545086
PCDH12	-1.14519467760284	8.86315688964095	-11.8051760832597	1.40444893212587e-26	7.17465337807857e-25	49.6211027017535
PKNOX2	-0.753641965039024	8.48312237282556	-11.7936507013206	1.54116045747281e-26	7.84399490403043e-25	49.5292305639159
RNF144B	-0.653297961914769	10.3074198662739	-11.7917952724084	1.56437580192435e-26	7.93288067497889e-25	49.5144433582207
FKBP11	0.957485916161656	11.8592828924341	11.7594833367734	2.02937859335085e-26	1.01504788925577e-24	49.2570588528552
UGT1A6	1.96456988833613	8.4025439455976	11.7593764190989	2.03112605984625e-26	1.01504788925577e-24	49.2562076027324
ARRB1	-0.632346992344667	9.13477389113038	-11.7300719740027	2.57126043924612e-26	1.28033917828599e-24	49.0229971860739
WWC2	-0.65508025871962	8.16434641442831	-11.7114398384087	2.98684659039505e-26	1.48192715904025e-24	48.8748270783253
PPIC	0.551274938722709	11.5971247150416	11.7062677592362	3.11363981080604e-26	1.53929870646766e-24	48.8337116192601
KRT15	2.20940060213483	11.808231130917	11.6825172041304	3.76829116613034e-26	1.85628714480128e-24	48.6449903228357
S1PR1	-0.769487670182004	10.1939231075908	-11.6727206886382	4.07672646922653e-26	1.99381414524667e-24	48.5671876990901
BHLHE22	0.923904606819512	8.92191916545115	11.6722903080688	4.09083885380126e-26	1.99381414524667e-24	48.5637702142818
DOCK4	-0.583086669859104	10.3236186696054	-11.6665552071013	4.28360715111524e-26	2.08041526180748e-24	48.5182343547216
SDF2L1	0.514077189528776	14.8618960106836	11.6481263434879	4.96642966903021e-26	2.40357769912048e-24	48.3719667586254
FUT8	0.515426250180459	10.096183778028	11.6437964422074	5.14198912973136e-26	2.47984112120226e-24	48.3376130446833
AQP5	1.21237299738598	9.71927854513126	11.6302522820628	5.73206140125396e-26	2.75478477029603e-24	48.2301828120039
LRRC17	0.864510288824841	8.09154886433394	11.6276821910905	5.85142012303533e-26	2.8023832554523e-24	48.2098023800816
NKD1	-0.556715758790898	6.94391860074493	-11.6042937987213	7.05797266586807e-26	3.35766622785355e-24	48.0244116042184
MPP3	-0.857262258883815	10.5949902657865	-11.6042659784235	7.05954619065852e-26	3.35766622785355e-24	48.0241911647702
GRM8	-1.3341542130028	6.56334927965582	-11.601001042496	7.24665999326839e-26	3.43481722636257e-24	47.9983221661807
AFF3	-0.689111373794883	6.28877705853613	-11.5909464144506	7.85449229143369e-26	3.71017164985427e-24	47.9186733207059
ROBO4	-0.906159601340398	11.3300190518919	-11.5785962335738	8.67101152565747e-26	4.05421227028452e-24	47.8208747443129
STRA6	1.58664039199484	7.60154630690758	11.5386271411715	1.19388363366598e-25	5.48907898638496e-24	47.5046316022115
DACH1	-0.751292707856548	9.36644005459116	-11.5360318021888	1.21891883330583e-25	5.58556394278648e-24	47.4841107930546
FERMT1	0.84570357066428	8.59393874124252	11.5253268182463	1.32782867301298e-25	6.04446893956039e-24	47.399486838479
COL10A1	1.22350237050878	8.3814575084007	11.5244610441165	1.33704932041526e-25	6.04760941409859e-24	47.3926440865254
KANK3	-0.823855061567947	11.2525740991551	-11.5244387439881	1.33728766135001e-25	6.04760941409859e-24	47.3924678372567
FIBIN	-1.07801982312544	8.85802930599345	-11.5213683791212	1.3705106363589e-25	6.17759908735239e-24	47.368202393394
HYAL1	-0.85339694499712	9.74597431898777	-11.4872889405988	1.79931215011956e-25	8.05776379435035e-24	47.0990309452992
FKBP10	0.661296461146507	10.9931347870587	11.4804070518447	1.90092417624957e-25	8.48525798155674e-24	47.0447116160858
PCYOX1	-0.598757812205483	11.331052574948	-11.4683207962748	2.09340387830325e-25	9.28434716830761e-24	46.9493434024618
SSR4	0.67715661551969	13.5859036257672	11.4654387306382	2.14209745523724e-25	9.46985583336129e-24	46.9266076632012
KRT17	1.97375116872985	8.82209467818444	11.4615625106987	2.20937107940893e-25	9.7360560058426e-24	46.8960327396346
CASKIN2	-0.832017688820326	8.54396347621529	-11.4495656755918	2.43120724718911e-25	1.06795036816813e-23	46.8014285984648
SNED1	0.510033591778289	11.1084415003575	11.4425878595036	2.57029877227957e-25	1.12546447511276e-23	46.7464204554695
GGT5	0.906609164962466	10.2821929601528	11.4358762072127	2.71155542932283e-25	1.18355962141297e-23	46.6935225396418
RAB26	0.936705852731295	8.3460767511386	11.407861333279	3.38959620558831e-25	1.47484859506876e-23	46.4728504999105
GALNTL4	-0.649480129251936	11.8472831291825	-11.3905037471217	3.89188267786918e-25	1.68807351496382e-23	46.3362290006186
NPR1	-0.711061035938226	9.71948761834441	-11.389230491369	3.93152038002828e-25	1.69992039503856e-23	46.326210339171
STARD5	0.624420049324303	8.23020958434924	11.3867533069235	4.00979317354846e-25	1.72834616383606e-23	46.306719746941
TEK	-0.913652986105113	10.5653619651776	-11.3769273964245	4.33585387618589e-25	1.86306643346517e-23	46.229425064266
MME	-1.14783744401385	8.59617136110596	-11.3650502031206	4.76541515718993e-25	2.04128482183605e-23	46.1360283221735
KLHL13	0.650323936400632	6.88461681259397	11.3619680399982	4.88364971600736e-25	2.08545450566222e-23	46.1117977467669
ABCC3	0.70844435913956	10.8068345497346	11.3567457166151	5.09068834131673e-25	2.16048813205482e-23	46.0707479696942
RGS9	-1.06329647116952	8.33674528863095	-11.355141222476	5.15603665078871e-25	2.1815096173107e-23	46.0581373935519
ZNF385D	0.78772184648498	6.64795337939438	11.3513513941428	5.31372582865225e-25	2.24135230442203e-23	46.0283538348474
AATK	-1.00768835020776	10.2737145594697	-11.3507846154255	5.33771793604897e-25	2.24460803329035e-23	46.023899955301
SH3BP5	-0.687315567538362	11.0176211340951	-11.349781733714	5.38043517994926e-25	2.24843313512139e-23	46.0160192866454
CD27	1.18264794898615	9.62442567161463	11.3495624854479	5.38981920380588e-25	2.24843313512139e-23	46.0142964642513
ZNF541	-0.749633011622842	7.82325944524523	-11.3494248632192	5.39571788389168e-25	2.24843313512139e-23	46.0132150544674
COL5A1	0.891317038768078	11.9540473261483	11.3448347898061	5.59618113990076e-25	2.32494356815214e-23	45.9771500123595
ACE	-0.728367328438701	9.29371977154277	-11.3424996074179	5.70099508301813e-25	2.36137613153361e-23	45.958804220291
CD38	1.02763225328511	9.00679816026597	11.3328164861595	6.15688788134004e-25	2.54257348944081e-23	45.8827467067371
CABYR	0.694323974588131	6.77666793158231	11.3298343130748	6.30447247866213e-25	2.59574892233394e-23	45.8593278457204
RALA	-0.651999293683529	10.6467490411801	-11.3272260411101	6.43643800652646e-25	2.6421961138101e-23	45.8388471681344
B3GALNT1	-0.715180295809284	9.93781952556049	-11.3257655642933	6.51152845055464e-25	2.6650893744362e-23	45.82738000717
PIGA	-0.738890396517073	9.27574616817942	-11.3172725895973	6.96580529527267e-25	2.84258439164781e-23	45.7607074532349
ACTG2	1.05750338161138	14.4056593630057	11.3161677674316	7.02717466731282e-25	2.85916873705739e-23	45.7520356737421
EDA	-0.591679671860255	8.29160032155574	-11.3097344709109	7.39537003445476e-25	3.0001276142716e-23	45.7015470834287
NXF3	-1.27442410633082	9.53488972034483	-11.3077170326251	7.51474351304064e-25	3.03961458285541e-23	45.6857165006258
THBS4	1.06508544056979	8.68433533814249	11.2909750821306	8.58236003135494e-25	3.46130093311341e-23	45.5543869508372
FCRL5	1.69180044018939	8.80550762842713	11.2736017496013	9.85010196439366e-25	3.94949001147912e-23	45.4181849108588
FAM83D	1.12924441038417	8.36488628308858	11.2727391272716	9.91769381277066e-25	3.96265701982023e-23	45.4114243314489
MRVI1	0.721491057257896	10.8656293845195	11.2483068597701	1.20363249027264e-24	4.77060429262372e-23	45.2200270055062
BFSP1	-0.613593853401501	9.46743195471439	-11.2460376916028	1.22546148484749e-24	4.84320637836716e-23	45.2022590906222
SH2D3C	-0.803500732041111	11.4683900101434	-11.2375223323699	1.31095103428811e-24	5.16627074741025e-23	45.1355951806642
SDK2	0.595579182146303	7.6392861366378	11.2299516094048	1.39192954895773e-24	5.46404022367516e-23	45.0763432266009
FER1L4	1.37513910485496	10.293637106345	11.229724563049	1.39443352333332e-24	5.46404022367516e-23	45.0745665008701
KRT14	1.90277854732353	8.29657145936583	11.2189324734497	1.51877292642169e-24	5.934400842531e-23	44.9901305840535
KRT5	2.59978706594958	8.37029516534617	11.2094844445624	1.63665353459257e-24	6.37693847532073e-23	44.9162367880212
TNFRSF21	0.558817298406206	11.3067167775206	11.2081557420021	1.65394627097894e-24	6.42616363820071e-23	44.9058468756505
SLC6A4	-2.69294648757995	9.77914115587641	-11.1997527149566	1.76760185516563e-24	6.82928078103628e-23	44.8401499410188
CAV2	-0.659591922964329	11.1482875794314	-11.1956396930884	1.82603448242994e-24	7.03533341233412e-23	44.8080004518881
INPP5K	-0.501466053064173	11.9175735588395	-11.1612360385887	2.3964912821547e-24	9.18189007076661e-23	44.5392680380587
SASH1	-0.596466598989933	10.6104143216738	-11.1544738996779	2.52793354769537e-24	9.65866687627764e-23	44.4864867341123
COL1A2	0.846169942606052	14.004983132752	11.1445865925971	2.73314658519838e-24	1.04138924999009e-22	44.4093352567637
KDELR3	0.576858017167785	8.91723074252621	11.143419873983	2.75843075184362e-24	1.0481276958727e-22	44.4002330640773
HSPA4L	0.645704988992266	6.61048837977596	11.1417723321485	2.79453199715112e-24	1.05764833738605e-22	44.3873803648036
EPHA10	0.747895138087811	6.34247020418675	11.1415779198624	2.7988229039796e-24	1.05764833738605e-22	44.3858637782646
EDNRB	-0.873179282787182	8.72773208953273	-11.1234145091595	3.23004836961091e-24	1.2172693213673e-22	44.2442201431341
SPP1	2.50292295363017	10.8747086841402	11.1197962725982	3.32354456955681e-24	1.24909128740864e-22	44.2160151758789
SUSD2	-0.862534443221112	13.1615812013778	-11.1192278455485	3.33847577770493e-24	1.25129338048598e-22	44.2115844953167
LY6D	2.22045725226541	7.36453923275645	11.1180951630526	3.36842802054291e-24	1.25909831131025e-22	44.2027559225136
SULF1	0.950036005362191	10.8025315101819	11.1076999186581	3.65611724351723e-24	1.35926752398472e-22	44.1217482454881
SPON1	0.574733081410649	12.2129039143478	11.105836721408	3.71020781276654e-24	1.37566925702927e-22	44.107232023924
CILP2	1.15441488032217	7.1645888476659	11.1015169571029	3.83869929444514e-24	1.4194954254231e-22	44.0735804061314
EPAS1	-0.782517224226682	15.3230201543596	-11.0925395382016	4.12007494060344e-24	1.51947041860276e-22	44.0036618959314
C1orf115	-0.648597604932711	8.93365608932494	-11.0884648009985	4.25447300159751e-24	1.56485189629425e-22	43.9719343246197
MEX3A	0.71851161483977	8.24092075964058	11.0845888379401	4.38636231057779e-24	1.60907168483509e-22	43.9417588757667
GNAO1	0.595904983922135	6.69637700605839	11.0688225936824	4.96613063292407e-24	1.81691882811463e-22	43.8190584417247
ACVRL1	-0.984721773541867	12.5867792311571	-11.0670111763669	5.0374465332605e-24	1.83813492151487e-22	43.8049656758144
TGFB3	0.758733773039834	9.95851300166785	11.0650430558788	5.11608785272066e-24	1.85259039603544e-22	43.7896548285956
KIAA1683	-0.912361305968123	11.0808518507435	-11.0647070761501	5.12963438259051e-24	1.85259039603544e-22	43.7870412100183
GGTLC1	-0.87578671757627	11.4016860585649	-11.0646785153981	5.13078758272701e-24	1.85259039603544e-22	43.7868190346761
SLIT2	-0.72120990583399	11.9078725108825	-11.0533975349717	5.60706631676825e-24	2.00878612226453e-22	43.6990820706535
ITM2C	0.68321094286027	12.4310025259767	11.0404801484658	6.20669563621099e-24	2.2121176462599e-22	43.5986629502821
CKMT1A	1.23101116891046	8.74053112136763	11.033259368661	6.5692700908734e-24	2.32930443093617e-22	43.5425498918059
PPAPDC1B	0.548234543704755	10.6650687488069	11.032342334828	6.61680045667673e-24	2.34014176151134e-22	43.5354246494684
GPRIN2	-0.929742962357843	10.2288769977763	-11.028230610048	6.83415678783374e-24	2.41083183055219e-22	43.5034800268408
B3GNT3	1.49585845943497	8.67445103190893	11.0123089295005	7.74497153328956e-24	2.72516307037405e-22	43.3798281373585
DES	1.05303530599959	13.3354176008458	11.0091282512444	7.94091530446456e-24	2.78699859527938e-22	43.3551349643603
CFB	0.942137321107396	11.8206396603157	11.0030510963166	8.32911798832835e-24	2.90844365602564e-22	43.3079631775625
PFKFB3	-0.642171521774231	11.3564681395144	-10.9976411877535	8.69055900486688e-24	3.02699192813457e-22	43.2659796831411
POU2AF1	1.66933158289035	11.6246109737935	10.9966639335236	8.75749557201982e-24	3.04262308374986e-22	43.2583966274348
CCBE1	-0.745603488984667	7.37843919870626	-10.9952710655901	8.85378727070556e-24	3.06834894032266e-22	43.2475890755544
UNC13D	-0.552175233439018	9.33025547719378	-10.9946930463695	8.89405561338592e-24	3.07457917482286e-22	43.2431042700184
MND1	0.665549585462767	7.62150372786699	10.9729573418623	1.05481811163446e-23	3.59237190463558e-22	43.0745293603079
ROR1	-0.578623294849346	9.38903095397255	-10.959237492868	1.17464330567573e-23	3.99060470817372e-22	42.9681938845224
APCDD1	0.660191108711878	11.1438079146057	10.9547257250635	1.21693529090312e-23	4.12412493057167e-22	42.9332375625471
IGSF9	0.971434995625384	8.50376403782484	10.952457726813	1.23876380292294e-23	4.18781106218534e-22	42.9156678006993
SULT2B1	-0.744741883834836	7.73251572947866	-10.948117609657	1.28162777164836e-23	4.32212514776181e-22	42.8820499347561
CLEC3B	-0.853117292199435	14.5217083539657	-10.9216337590906	1.57710056807656e-23	5.30559710621464e-22	42.6770305252342
CDH5	-0.792170768348036	9.14599897171385	-10.8977906605288	1.9006285315795e-23	6.34754705473997e-22	42.4926316147669
C5orf4	-0.734789275481848	11.7260242731811	-10.8933678670636	1.96753056367974e-23	6.55510846976684e-22	42.458444987769
GYPE	-0.603003485843012	6.35714563075436	-10.8917773011102	1.99215917695491e-23	6.62116904282869e-22	42.4461519017108
PHACTR1	-0.526364378040432	7.93773934221903	-10.8896729457493	2.02521547821772e-23	6.71485506996563e-22	42.4298890254456
NEDD9	-0.70571495913662	9.73069562317665	-10.8676890896873	2.4049336841626e-23	7.91676618273383e-22	42.2600725453995
ASPHD1	0.891138935174307	8.84648059167712	10.8673320154722	2.41165293770719e-23	7.9199830880465e-22	42.2573154844208
VEGFC	-0.70114367584909	11.0140149229842	-10.8567972773797	2.61852219450308e-23	8.55859635753104e-22	42.1759913096134
PRRX1	0.619759348413978	10.1309587349822	10.8560401186772	2.63405319291733e-23	8.58900607326448e-22	42.1701476165532
PLA2G2A	1.96832906536929	8.54890473609733	10.8507864209564	2.74437245440552e-23	8.90661865026242e-22	42.1296047287627
LMCD1	-0.644022206154662	13.5067303124161	-10.8438912444689	2.89616592429409e-23	9.35522636856872e-22	42.0764071303615
OSGIN1	-0.501691049841779	7.26305301251181	-10.8303627565855	3.21868503790083e-23	1.03727389550856e-21	41.972073958187
LRRC36	-1.06344588452286	10.6992093346829	-10.8237916551528	3.38799545604559e-23	1.08675863547062e-21	41.9214168762671
CPNE5	1.03582150784869	10.7046060567703	10.8102001835375	3.76682970734853e-23	1.20547290379253e-21	41.8166808070561
NOVA2	-0.809521689181566	9.23762816301194	-10.7971220009936	4.17107562784388e-23	1.33175106793636e-21	41.7159531562614
LIFR	-0.89647223322444	10.4962948525233	-10.7915325376495	4.35675011712633e-23	1.38782111698668e-21	41.6729192244038
SEMA6A	-0.918015032341706	7.82130394495497	-10.7796972356632	4.7774872971569e-23	1.5148478687284e-21	41.5818293428002
BACE2	0.666070947446538	11.4292795216355	10.7787669348521	4.81222385098721e-23	1.52236246735474e-21	41.5746711395747
PDE7B	0.5995995294061	8.27905187344661	10.7720735233946	5.0696692303539e-23	1.59648282407012e-21	41.5231764740586
SELENBP1	-0.606904389280834	14.2587117449219	-10.7678946466936	5.23730111954019e-23	1.64551467749016e-21	41.4910339347005
FNDC4	0.743922276071556	7.83970879690978	10.7530444344463	5.87887903592576e-23	1.8387160667239e-21	41.3768544100931
GPT2	0.536766199617047	8.44597329783012	10.7290815503141	7.08299665767005e-23	2.20532218734183e-21	41.1927531809426
SLC2A4	0.618577743790173	6.39547298695545	10.7263317765558	7.23599337023029e-23	2.24788415665735e-21	41.171638668082
RNF182	-0.81819484684367	8.77287559012494	-10.7166709025224	7.80005952118609e-23	2.41224710707892e-21	41.0974749156049
KRT6A	2.4359454956299	7.18706659595278	10.7150354851902	7.89978484267638e-23	2.43762264731623e-21	41.0849231538468
LGALS7	1.82452759845654	9.0650871275074	10.7057723139185	8.48905567806052e-23	2.60778496586835e-21	41.0138443810739
KAL1	-0.890855013898643	9.54302897237022	-10.7053141817248	8.51930837397408e-23	2.60846026098989e-21	41.0103297039289
IRS2	-0.799783780813721	10.8298863822381	-10.7016341880602	8.76623985250288e-23	2.67506075853036e-21	40.9821000719582
NEDD4L	-0.692630803343491	11.8708492822016	-10.697204750556	9.07292060662035e-23	2.76253408227626e-21	40.9481269719258
PRKCZ	-0.531021464989182	13.5085716033624	-10.6956543003261	9.18277210105818e-23	2.78982325087875e-21	40.936236704435
LRP4	-0.706869667204826	9.05910495322426	-10.6817544493247	1.02286198581908e-22	3.09393319526371e-21	40.8296734995985
LRRN1	0.725773483178634	7.36996926917567	10.6803177163676	1.03432598239072e-22	3.11494722164087e-21	40.8186622323083
OAF	0.682078454087734	9.03390698201951	10.6798515133916	1.03807331403743e-22	3.11942161667066e-21	40.815089344249
LRRN3	-1.05728024469507	9.04197284567106	-10.6784983457189	1.04902672411463e-22	3.14548382732893e-21	40.804719318463
ALDH1A3	0.969388420868402	9.7729693247835	10.6778761916888	1.05410135236315e-22	3.15384380762362e-21	40.7999516218992
JSRP1	1.13817089281635	7.35791145162818	10.6774316476126	1.05774224935971e-22	3.15788719597804e-21	40.7965450618759
SLN	1.90100325179702	8.49275866157669	10.6576198018485	1.23336245423123e-22	3.67424801970009e-21	40.644789020155
ATOH8	-0.705682169526368	10.4507824024129	-10.6568748466376	1.24050387694496e-22	3.68755818420299e-21	40.639085171301
ZNF469	0.707541030806954	9.58027948963721	10.6552673344375	1.2560545633969e-22	3.72575496622225e-21	40.6267776352009
TXNDC5	0.759015014877261	13.5605582989426	10.6495851042896	1.31259371083805e-22	3.87678909070434e-21	40.5832795115926
LMO7	-0.774167683391566	10.7750674751464	-10.6407008596146	1.40610848387035e-22	4.12647964213272e-21	40.5152900086134
ADAM12	0.65125250803573	7.18573393210802	10.638503924395	1.43023746775348e-22	4.18837906427256e-21	40.4984811085227
VSIG2	-0.594234118415317	10.23878119101	-10.63638931286	1.45385122081376e-22	4.24851056963648e-21	40.4823035136183
C16orf59	0.602475597664509	8.17677216518505	10.6255282876413	1.5813864358285e-22	4.61142983285044e-21	40.3992347773201
SLC4A11	1.15580366554803	9.22709207926666	10.6252207853962	1.58515484556181e-22	4.61266683224347e-21	40.3968834417973
FLT4	-0.626930153061279	7.83537131686226	-10.613080062537	1.74129788163962e-22	5.05636245925373e-21	40.3040726118486
FMO1	0.81786620228475	7.55904100893789	10.6047365004665	1.85738412025839e-22	5.38212167452185e-21	40.2403166762819
JUND	-0.827741964181748	10.5326143135558	-10.5856087700672	2.15338694225277e-22	6.17498255602754e-21	40.0942390801046
PIF1	0.531362165697622	9.44383949569925	10.584396169413	2.17366011885269e-22	6.22018548118987e-21	40.0849824448135
GPSM1	-0.557698259454319	13.4075067532826	-10.5806711220974	2.23713333073233e-22	6.38856729415962e-21	40.056549477164
SOX7	-0.830200399517406	7.35793581923598	-10.5801313780023	2.24648200140244e-22	6.40200955482311e-21	40.0524300251666
CPXM1	1.18037159579101	7.94610010319227	10.544619530232	2.95510468547363e-22	8.36956035456628e-21	39.7816009524618
CITED2	-0.568572352613047	11.4300355184815	-10.5150586821069	3.71156365615037e-22	1.04690383454564e-20	39.5564672358004
VSTM2L	0.926377186396334	8.14324277167298	10.5076438333623	3.92976380391525e-22	1.10618841117149e-20	39.5000406544919
TMEM204	-0.726349287318603	12.1990353534331	-10.5055916918944	3.99237578990468e-22	1.12152422138809e-20	39.484427134461
ARNTL2	0.637227306865743	7.11076138576999	10.4991240511363	4.19627153387182e-22	1.17640596070516e-20	39.4352276908754
TMPRSS4	1.58708322844185	7.95756882951933	10.4909269609036	4.46963275081984e-22	1.2479685127947e-20	39.3728919040088
MOXD1	0.714293993273684	11.9181217057175	10.4896998211062	4.51205276473865e-22	1.25726755119273e-20	39.3635618560116
SPAG4	1.02499174966814	8.65989303083811	10.4811235208632	4.81990949813865e-22	1.33565824120647e-20	39.2983692648227
HECW2	-1.15092621478744	9.10612456406474	-10.4810555704017	4.82243024810281e-22	1.33565824120647e-20	39.2978528367295
ACOT11	0.570360361048437	9.07829460537287	10.4752661746539	5.04208414544433e-22	1.38813306622981e-20	39.2538585928932
PNOC	1.23828321964019	8.04158263606289	10.4698411634849	5.25693310067806e-22	1.44439996529188e-20	39.2126433204883
CLEC11A	0.623923129913934	11.3119992066348	10.4567119339071	5.81532309835202e-22	1.58833171278355e-20	39.1129370310549
CXCL12	0.683741158411432	12.0647734362561	10.4556731062632	5.86194435832821e-22	1.59790115680674e-20	39.1050503635601
RAMP2	-0.753508329041503	7.1998379443464	-10.4510963435626	6.07180982444102e-22	1.65184364711075e-20	39.0703083073495
IFI27	-0.765410569426694	13.9177048470093	-10.4442527404306	6.39963889619851e-22	1.7376027420328e-20	39.0183716232482
PGM2L1	0.533797069712239	9.20329981514154	10.4427100296222	6.47593723898788e-22	1.75486448599921e-20	39.0066659949493
RGS16	-0.977624930781185	11.785094979326	-10.4239321644458	7.48043659780925e-22	2.00734750960278e-20	38.8642482562839
CACNA1G	0.641482320832089	6.74612298885233	10.4197539665108	7.72421745987346e-22	2.06874041600067e-20	38.8325752634569
SGCG	-0.96115541696709	7.32943304287247	-10.4084832535149	8.42193330747482e-22	2.25123500213179e-20	38.7471660947625
GBP4	-0.953880683627543	11.0011319796273	-10.4078716729616	8.46153680376429e-22	2.25744636623445e-20	38.742532761372
MAOA	-0.602130702590714	12.163180993053	-10.4008381678856	8.93052927904936e-22	2.37338709722404e-20	38.6892558884698
LRRN4	-0.630287681840887	6.35040121675755	-10.3721038133342	1.11305214851761e-21	2.94105905833399e-20	38.4717725775122
MAP1A	0.719862692739861	7.66159172610163	10.36347055884	1.18912379232931e-21	3.12411132716156e-20	38.4064836044479
ZNF385B	-0.886187185266866	7.29754111057547	-10.3417253618102	1.40442178593652e-21	3.68273568316016e-20	38.2421466815436
ZNF331	-0.80563090132154	10.686018711999	-10.3296880893078	1.53983563814361e-21	4.03016185140698e-20	38.151244924248
KIAA0125	1.20661527505974	8.12830998644273	10.3222499272046	1.62992149883122e-21	4.25786121844299e-20	38.0950987358457
ARAP3	-0.582716434808292	11.1528929549444	-10.3199399286995	1.65895084579613e-21	4.32550264953988e-20	38.0776657698605
COL24A1	0.597305570598635	7.30312121809508	10.2963847972618	1.98595002906597e-21	5.15860805101824e-20	37.9000047330199
TDRD10	-0.516940211085642	9.14184951244824	-10.282888929452	2.20140113813971e-21	5.68612844538597e-20	37.7982993631976
TNFRSF17	1.40762517348453	9.12496015266263	10.2614557769845	2.59228588789865e-21	6.68325219659553e-20	37.6369063886831
DSCR6	-0.803649084541208	6.29058580786682	-10.2518312573986	2.78956276931329e-21	7.1650724910872e-20	37.5644844563937
ST6GALNAC1	1.25245528620229	9.80790470497469	10.2474614374648	2.88399151655431e-21	7.39384665201369e-20	37.5316132535053
HPSE2	0.686276491556439	6.57328114410484	10.2470825524968	2.8923271389154e-21	7.40145978238593e-20	37.5287634677721
GRK5	-0.586005607887607	12.2318456025233	-10.2405050971867	3.04091098091226e-21	7.75291777444043e-20	37.4792989821919
KDR	-0.591372744645733	9.38718649957165	-10.2381191255579	3.09666502669657e-21	7.86598539838411e-20	37.461359431138
CACNA2D2	-1.01319257848262	10.5280000021392	-10.2318038133627	3.24919087209977e-21	8.2382517828809e-20	37.4138855953442
CGNL1	-0.619280625297183	12.4334830385421	-10.2272606965911	3.36351202998915e-21	8.49687205671068e-20	37.3797423375541
PODNL1	0.548360362898415	6.40663590445824	10.2232162326892	3.46864484008247e-21	8.73047778818568e-20	37.3493526560911
TMSB15A	-1.2063140198396	9.33289624164398	-10.2167755444715	3.64284889018751e-21	9.13560268042841e-20	37.3009696913538
SYT15	-0.642656082139347	9.2094429870017	-10.2164031836332	3.6531821237036e-21	9.14488947953607e-20	37.2981729267332
STARD9	-0.583012196783613	8.43191856893396	-10.2055653708401	3.96704550985626e-21	9.91258310098683e-20	37.21679229712
DOK5	0.603000572334163	6.72974613075704	10.2048173817263	3.98967068787231e-21	9.95109001768947e-20	37.2111771872222
LOC389023	0.863719949811297	6.81670513344116	10.2006604466936	4.1177670897481e-21	1.02335786430442e-19	37.1799748684159
TAL1	-0.644256913885033	7.3924195937036	-10.1909311581763	4.43378287456054e-21	1.0999130789355e-19	37.1069694954904
IGLL1	1.43697930977716	15.2193210805566	10.1896218177661	4.47811227204174e-21	1.1089156654986e-19	37.0971471556443
SSTR1	-1.11999879668981	7.75548516865901	-10.1748038055525	5.01156781294948e-21	1.23879130544825e-19	36.9860279082634
BEX1	-0.835254733468108	8.24648290837814	-10.169803038188	5.20549143331659e-21	1.28442474668579e-19	36.9485448300528
APOL3	-0.623559970923529	9.67090781697613	-10.1574420229389	5.71743774833205e-21	1.40321385876769e-19	36.8559308808862
JUN	-0.899866009307952	12.5191249268486	-10.1535391637177	5.88924777884738e-21	1.44025522364613e-19	36.8267001517645
BNC2	0.592680765835752	9.52609277626666	10.1402399387144	6.51415939631377e-21	1.59026195669656e-19	36.7271349416458
CHRDL2	1.34181756332526	8.39384379021515	10.1385534267009	6.59797554937581e-21	1.60787768114029e-19	36.7145132494116
SDR16C5	-0.784181693599623	8.82525439205646	-10.1374051142438	6.65565683678522e-21	1.61622314700314e-19	36.7059199644026
KRT13	1.27587810554298	7.42144260794785	10.1342745970714	6.81546528921126e-21	1.65212148917559e-19	36.6824954052933
IGFALS	-0.809744210691907	7.9352479678126	-10.1297000967715	7.0558695801661e-21	1.70440646443487e-19	36.6482722495065
VGLL3	-0.749194456242651	10.5226243101073	-10.1033124384627	8.61653727643782e-21	2.06333157385255e-19	36.4510031250837
SIX4	1.05554787573477	7.24663270941452	10.0897731820394	9.54594708570725e-21	2.28192804424888e-19	36.3498821595748
TIMP3	-0.660443712432232	14.1140592418382	-10.0734127488877	1.08028349449657e-20	2.57346290839227e-19	36.2277777690932
CYP3A5	-0.957704182606882	9.77778627743672	-10.0697039306908	1.11098912402314e-20	2.64204706683641e-19	36.2001106847431
TGFBI	0.531649825342504	14.3295977205643	10.0579337887277	1.21429623074479e-20	2.88275179185247e-19	36.1123402582771
WFDC2	1.16046315727354	11.4183190160503	10.0556580447054	1.23534523056604e-20	2.92266153776971e-19	36.0953756717045
ASPG	-1.20866694297024	7.37394669285794	-10.0522401592988	1.26764136093902e-20	2.99098632111187e-19	36.0699004577658
CCRL1	-0.698123471507081	8.84151768326092	-10.0521440450276	1.26856158765348e-20	2.99098632111187e-19	36.0691841305351
SULF2	0.582659754765799	13.1561970611187	10.049747050689	1.2917270942234e-20	3.03960653015149e-19	36.0513207150212
ERRFI1	-0.845248344441239	12.7699538532891	-10.0446916188283	1.34197221402317e-20	3.14792903877919e-19	36.0136522685953
INMT	-0.738369455311017	13.0322941623409	-10.0387546074986	1.40346400275875e-20	3.28101338814431e-19	35.9694268374365
GFOD1	-0.574449431982533	11.9632334016875	-10.026227261241	1.54255342123109e-20	3.58793243491407e-19	35.8761509683178
CD24	0.941242268949707	12.4015775350034	10.0120366754345	1.7167168510339e-20	3.97960933215303e-19	35.7705594407687
SPTBN1	-0.558642201149395	9.97846245774726	-10.0109789889749	1.73045447874405e-20	4.00472460156321e-19	35.7626921598123
FBXO2	0.652812312700507	10.3974783725618	10.0033338423966	1.83305480316014e-20	4.22798075250631e-19	35.7058381041394
CACNA2D3	-0.615929354340316	7.07679986119701	-9.99486849759437	1.9537271234961e-20	4.47880053199219e-19	35.6429092864274
FCN3	-1.77925350573217	11.9884451024731	-9.99436214907885	1.96119022284392e-20	4.48601936047863e-19	35.6391460694883
SPRY4	-0.839857663699426	9.18567555684872	-9.99283699265763	1.98384119268011e-20	4.5303181408339e-19	35.6278115653667
RAD54L	0.619071024223537	8.02848569812719	9.99064965629532	2.01678105930031e-20	4.5979274629635e-19	35.611557415296
EDN1	-0.951370234263171	11.890752355391	-9.98852040272518	2.04936814353371e-20	4.66451069368984e-19	35.5957365515494
GPR172B	0.778456642698967	7.72313998145991	9.96918062620922	2.3703682453208e-20	5.37738309337332e-19	35.4521130233545
CLIC6	1.03751853930152	10.0237345553127	9.96168583772544	2.50778680079919e-20	5.67978708430594e-19	35.3964909768138
TRPC3	-0.597690672783793	7.92925365277457	-9.9597782916311	2.54400786230027e-20	5.74781115424637e-19	35.3823375378553
PITPNM2	-0.564143594407617	7.83291409384402	-9.95966583095844	2.54615945293363e-20	5.74781115424637e-19	35.3815031538482
MESP1	0.62812589929439	8.37208034071641	9.94729686800654	2.79417957863346e-20	6.26668600456769e-19	35.2897618915543
MYOZ1	-0.633822207111373	7.19385599098515	-9.93533589533257	3.05681194047552e-20	6.83348575283288e-19	35.2011001194576
KIAA1462	-0.814810119297609	11.8868863877889	-9.93419456528934	3.08311944732353e-20	6.88114345257822e-19	35.1926426582509
CYP1A2	-0.680449623317277	8.02101144932045	-9.92613210916342	3.27547622293355e-20	7.29865000693417e-19	35.1329120674841
IGFBP4	0.651996650541605	11.1901122036	9.92223143773675	3.37277380637478e-20	7.50333372763345e-19	35.1040225978398
UNC13B	-0.505107499710364	10.3249349382037	-9.91790058368847	3.48416888756949e-20	7.73867012338905e-19	35.0719536511604
LDLR	-0.711376192421211	13.059079747414	-9.9153571152293	3.55128603271261e-20	7.86242186985634e-19	35.0531230985487
RHBDL2	0.734292080172337	7.3128917101765	9.90661455008121	3.79193248270078e-20	8.38175075863652e-19	34.9884158077998
TNS4	1.5890615515318	8.53962801325024	9.90059176595994	3.96707194632652e-20	8.75485173690908e-19	34.9438551801047
ANLN	0.6857077340786	7.1449888870305	9.89879052507419	4.02099557118101e-20	8.83146368046174e-19	34.9305309931333
LOC90246	-0.654291799740332	7.49925574960685	-9.88914472591523	4.32239561413513e-20	9.47834701204545e-19	34.8591993087851
HHIP	-1.09895085428549	9.01790943327117	-9.88770872443234	4.3691456641629e-20	9.5656549437776e-19	34.8485828829132
CLDN1	0.98381623971991	9.22184975880738	9.86889768050501	5.02999802493913e-20	1.09950495654494e-18	34.7095828008399
SHANK3	-0.63949570575966	11.1816561685767	-9.86354992434703	5.23537546544916e-20	1.13898318288549e-18	34.6700908025244
SH2D1B	-0.985073778822813	7.08437012374955	-9.86302922816783	5.2558121528091e-20	1.14162861454639e-18	34.6662461465356
HTR3C	-1.46007608300741	6.95009922337283	-9.85342193176419	5.64743168449133e-20	1.22092516025374e-18	34.5953270865852
NOS2	-0.985304741993093	7.451567543294	-9.84905930674449	5.83470575169405e-20	1.25747025676744e-18	34.5631344959265
CRYM	0.88300042763404	10.8181694195647	9.8464386791834	5.95015387841592e-20	1.27835626861356e-18	34.5437998426631
PCDH7	0.57111064763495	7.03078635028092	9.84255240885243	6.12554858656169e-20	1.31399209415934e-18	34.5151321778787
LNX2	-0.682328540462879	10.0642179274328	-9.83861805897783	6.30834467498396e-20	1.35110245500084e-18	34.4861156163135
LIMS2	-0.656475449677213	13.6675715366697	-9.81585885750821	7.47722467140516e-20	1.59649163920575e-18	34.3183764245887
GIMAP5	-0.567011195991523	10.743225042645	-9.8126170537809	7.66036129160903e-20	1.63306589327919e-18	34.2944996485269
RARRES1	0.917208469336854	10.3741326312838	9.81226957830111	7.68025341326211e-20	1.63477986619019e-18	34.2919406312818
LEFTY2	-0.699011043321604	6.80973563522135	-9.810815128959	7.76407548773147e-20	1.65007539602897e-18	34.2812296909537
NMNAT2	0.600332720432012	6.53727702619049	9.79705326517853	8.60356058526439e-20	1.82007532442564e-18	34.1799233251691
LAMC3	-1.0804055418978	10.5418299897847	-9.79620804325716	8.65796345637278e-20	1.82877932547856e-18	34.1737036563168
FAM20C	0.504494125446679	12.6650749716256	9.78711869198733	9.26503999244208e-20	1.95103353611838e-18	34.1068356544646
MAP2	-0.624547338789546	9.92469881920042	-9.78686013945721	9.28291348462663e-20	1.95181746483925e-18	34.1049340085347
TNFRSF18	0.681146403136118	7.63142902636945	9.77435036114099	1.01898769353408e-19	2.13276134399325e-18	34.0129552875808
TMEM100	-1.4966485257058	10.803926717592	-9.77228562705717	1.03478107762486e-19	2.1625356672242e-18	33.9977799521322
CCL21	0.75756988453581	11.0920816795062	9.77058230599729	1.04799281520018e-19	2.18683281392678e-18	33.9852621425419
DUSP6	-0.669772682790518	12.6567397969362	-9.76498164094909	1.092626605776e-19	2.27652549448164e-18	33.9441103009699
COL16A1	0.515624228539232	13.6800708372713	9.75168697451789	1.20628107368789e-19	2.50953768467226e-18	33.8464733449146
HMGB3	0.879930537021296	10.4040129580611	9.74725822997231	1.24669044092874e-19	2.58580469950828e-18	33.8139633184058
OBSCN	-0.530990879258709	9.40548948303347	-9.74100666115334	1.30603014910177e-19	2.70481589287699e-18	33.7680852744975
PCSK1	1.17675443522526	6.66328825769028	9.73107842495521	1.40608475164524e-19	2.90766521430926e-18	33.6952562266221
UPK3B	-0.981329866786071	8.34471072444719	-9.72260845407533	1.49743621185782e-19	3.08270711494849e-18	33.6331542351766
RSPO1	-0.643584409487813	7.43451225398131	-9.66457355197116	2.30324064760671e-19	4.69949678290523e-18	33.2083850993608
FUT3	0.638711539712081	7.97641699472884	9.65294315970322	2.51041850004932e-19	5.0920885839971e-18	33.1234168946398
FADS3	-0.537918467010909	9.31977620002834	-9.64580425331259	2.64664609867859e-19	5.35266710250348e-18	33.0712882496694
CITED4	-0.587123051619933	12.2970418190902	-9.63764341561549	2.81138612599938e-19	5.67751813117269e-18	33.0117217697739
ITPRIP	-0.637431102473357	11.3610697462708	-9.63032017597321	2.96786467453048e-19	5.97602298624802e-18	32.9582911261612
ADARB2	-0.822302884047646	7.19197190598513	-9.62068402884633	3.18701102391992e-19	6.398608886889e-18	32.8880174004832
S100A3	-0.966725830149197	8.68385124047633	-9.60664568437115	3.53532830673667e-19	7.07732704424076e-18	32.7857048545625
SERPINA5	0.77667548810558	7.0358746842144	9.59923682801398	3.7341346243259e-19	7.44290735163687e-18	32.73173975735
DNM3	-0.544812940897071	8.67444956693972	-9.58653121504765	4.10124281963337e-19	8.15107236472666e-18	32.6392441410474
HEY1	-0.925641894606758	11.341093385134	-9.58525569997369	4.1400197781181e-19	8.21630112224216e-18	32.6299620334673
LONRF3	-0.54717617882729	9.53330588514572	-9.5845377111915	4.16200726965415e-19	8.24806986642811e-18	32.6247374078649
S100B	0.753110650557905	8.08650965479727	9.5723942631875	4.55194507190337e-19	8.98211421699043e-18	32.5364034209654
NPR3	-0.809196808458295	10.0741979072193	-9.56650233656881	4.75400116273698e-19	9.34073191419247e-18	32.4935653342307
LCN2	1.56022685935703	8.45806037576211	9.56267249014737	4.89009078406692e-19	9.58924530342845e-18	32.4657272701814
PRKCE	-0.74962849098565	9.96825441685197	-9.56255330170029	4.89438751077621e-19	9.58924530342845e-18	32.4648610165804
SGK1	-0.72098764068093	13.3423556722321	-9.55999536421072	4.98750958873268e-19	9.75783258970069e-18	32.4462714574646
COL4A4	-0.624325771076449	10.256111861071	-9.55924895346201	5.01501282020504e-19	9.79774388513995e-18	32.4408474800427
SPCS3	0.540855465422498	12.0307829996407	9.55338852293922	5.23625155363312e-19	1.02010759433985e-17	32.3982689048026
EFNB3	0.77632716186564	7.51273549106893	9.54483087020416	5.57682953651005e-19	1.08187355551453e-17	32.3361183535979
S1PR3	0.645668870201717	9.86542126899826	9.54002769772623	5.77752986183964e-19	1.11923412056677e-17	32.3012477448159
DFNA5	0.567466389504483	8.22690647387266	9.53827697069547	5.85245344872021e-19	1.13215835088637e-17	32.2885399058575
CDT1	0.674924640453985	9.09101033224509	9.53574358164606	5.96258253632335e-19	1.15184735186986e-17	32.2701531937456
SEC14L2	0.516209781418189	6.83258679757731	9.53141405569093	6.15557428950672e-19	1.18746624021211e-17	32.2387364874543
GREM2	0.705240509158845	9.2325016459145	9.52931525872089	6.25134887481949e-19	1.20425775182102e-17	32.2235095004737
CTSK	0.751581732323954	12.4440310486693	9.52724464146052	6.34728699502134e-19	1.21933328025528e-17	32.2084886833535
SH3GL2	-0.630147830747888	6.16154461246564	-9.52599442935683	6.40591942782223e-19	1.22717842594378e-17	32.1994201358978
LDB2	-0.542022241899667	9.22788294811475	-9.51847629674791	6.77001667502229e-19	1.28798399998045e-17	32.1448997272
ASB2	0.779406498486139	10.0103113654938	9.49780634189448	7.88038003939817e-19	1.49100249497145e-17	31.9951208502937
GPX3	-0.804965715001094	11.998237048758	-9.48487115423779	8.66534722422653e-19	1.6239284546706e-17	31.9014769916306
SOSTDC1	-1.45525161055935	8.78618897757307	-9.46410725213647	1.00907539188569e-18	1.88593182659611e-17	31.7512983677547
FLYWCH1	-0.510447527745033	8.42294344817954	-9.44996023073741	1.11928985420137e-18	2.08908862774013e-17	31.649077309394
CDO1	-0.727517250488907	8.98867352219704	-9.44651905877242	1.14785735641199e-18	2.13676381916758e-17	31.624224954433
CAV3	-0.671172014997203	8.28573596338097	-9.44651023246584	1.14793155223894e-18	2.13676381916758e-17	31.6241612164808
CP	1.41447748650409	9.3015950092737	9.44302179982881	1.17763194735515e-18	2.18614770523144e-17	31.5989724578973
ADAMTS16	1.01661209112187	6.18821158816882	9.42173689752478	1.37610712116785e-18	2.53751945484869e-17	31.445388734835
DUSP1	-1.11781493950477	13.3493552813241	-9.4194034433238	1.39979070165025e-18	2.57774541359973e-17	31.4285626397803
SULT1A2	-0.555744448457282	12.6412749728962	-9.4154648134628	1.44068731270783e-18	2.64599202452452e-17	31.400166965586
HPGD	-1.13231953383848	8.99771506501248	-9.40634492794501	1.53999194128388e-18	2.82086438859609e-17	31.3344411780286
SIX1	1.48195711466769	9.31717733434921	9.40384243538664	1.56840939541651e-18	2.86910753196019e-17	31.3164119939362
PPAP2C	1.12388258523915	10.0104775790321	9.39368253250984	1.68922677663973e-18	3.08602714307177e-17	31.2432413931014
RAB7B	0.522082370892395	10.1399424791571	9.37250594538514	1.97153703342638e-18	3.58279450619896e-17	31.0908658174059
FXYD6	-0.540674741034608	10.5259035070811	-9.37069173197659	1.99779652570784e-18	3.62573782619583e-17	31.0778202639068
BAALC	-0.834785614428789	10.240288010104	-9.35283745115075	2.27547401205005e-18	4.1026945161054e-17	30.9495069621897
CD93	-0.501875984859572	10.193617629174	-9.33904084923355	2.51599003548247e-18	4.51862637492314e-17	30.8504451308762
PIM2	0.92357607163018	11.3054638691246	9.33650294253621	2.56290418491763e-18	4.59689693401415e-17	30.8322311288641
SYT12	0.821993354073901	6.82423840022334	9.32404653137866	2.8060549210076e-18	5.02648253577374e-17	30.7428729063517
FOXF1	-0.831619911734002	10.0455970648143	-9.31660245405587	2.96215166305232e-18	5.28550554831573e-17	30.6895022827754
PNMT	-1.0635510803725	7.93092416614425	-9.309262646458	3.1244925671401e-18	5.56079044884689e-17	30.6369017913227
FRAS1	-0.725680576621174	10.7916770735579	-9.30276894090249	3.27546189699425e-18	5.81447180762442e-17	30.5903835690017
KIAA0101	0.698798042899227	9.4773589499117	9.3024179893735	3.28382408246163e-18	5.82182333796828e-17	30.5878699979948
TMEM139	-0.622079910110844	8.52024999516424	-9.29681519135212	3.42022773993335e-18	6.03263442671364e-17	30.5477488202288
CENPF	0.661808796307715	10.1529365186419	9.29141279688304	3.55707216377664e-18	6.26301389415895e-17	30.5090751265795
F3	-0.642979984197729	10.1555446840676	-9.28189953249085	3.81138004871176e-18	6.69686178495303e-17	30.4410029322259
NHS	0.563840097711496	8.2932354365401	9.28078537776083	3.84231936957173e-18	6.74263499548383e-17	30.4330330717862
CLDN18	-1.32526716775216	12.4540074645932	-9.27159212034234	4.10730655070363e-18	7.18935015911868e-17	30.3672909807349
TIMP1	0.783962080762798	12.4389302715492	9.26850950752991	4.20015788903957e-18	7.34255738447691e-17	30.3452547793472
PRUNE2	0.751859579911566	9.84066563455959	9.25246198108966	4.71822764476191e-18	8.1859765917234e-17	30.2306027691133
GRAMD2	-0.540774418795156	7.59065904515005	-9.24906269773106	4.83585202903328e-18	8.37777638878631e-17	30.2063303967175
EDA2R	0.53483066838413	7.53687587810576	9.24891794457789	4.84092494878757e-18	8.37777638878631e-17	30.205296903827
DOK7	-0.669765829363203	9.52209991687391	-9.24516580118019	4.97427803006132e-18	8.58701087216968e-17	30.1785108373665
SYNPO2	0.749957657413954	10.4307542500718	9.23551141202955	5.33438837268817e-18	9.17421681103341e-17	30.1096166956957
TIE1	-0.553269764787061	9.06167908061597	-9.22359701551672	5.81462710090122e-18	9.96287597549447e-17	30.0246493196559
TMEM2	-0.597730080667236	12.0362934276342	-9.21453350417505	6.20846145933784e-18	1.06113146107369e-16	29.960053232519
F2RL2	0.770810809709443	6.98599615536445	9.21359304483014	6.25081238374988e-18	1.06704771298344e-16	29.9533525266225
MGC16025	1.2612479401224	7.91476970409555	9.20092173950177	6.85016684211433e-18	1.16647347226275e-16	29.8631069795708
DISP1	-0.692431011205038	9.8456573638222	-9.19456093633261	7.1721849924361e-18	1.21829984729891e-16	29.8178308051695
BOC	0.579545781895858	7.23275464659303	9.18443696711252	7.71595508908174e-18	1.30105340517976e-16	29.7458039529687
RALGDS	-0.654221340687001	11.5975767116756	-9.17715312283592	8.13228777798789e-18	1.36624415739083e-16	29.6940101641833
SH3PXD2B	0.565343563778977	8.92116076975678	9.17050981067477	8.53140105901606e-18	1.43155249156945e-16	29.646790809484
HSPA12B	-0.775542137656685	10.1434678721824	-9.15518891507342	9.52744769360308e-18	1.59480686939159e-16	29.537964875977
DOK6	-0.635781647446665	8.40202589476163	-9.14850101051621	9.99763087597027e-18	1.66945911225494e-16	29.4904915250871
PEBP4	-1.00131849998708	11.3565622345392	-9.14722306086888	1.00900598224875e-17	1.68166293376564e-16	29.4814223252544
SERPINE2	0.692936141637877	8.96009821415142	9.14715373148533	1.00950983046324e-17	1.68166293376564e-16	29.4809303368508
FGF12	-0.567054466880118	6.06917865414428	-9.13314158552009	1.11663749943045e-17	1.8543455073717e-16	29.3815370729276
FGFBP2	-1.214383591702	7.88720070409587	-9.13307094313262	1.11720518859268e-17	1.8543455073717e-16	29.381036194669
PLTP	0.619664141297867	11.1139088739448	9.11721022918659	1.25218823098413e-17	2.07091514028346e-16	29.2686328526251
GIMAP8	-0.594265054653437	10.1236396863409	-9.11573144100153	1.26556910321732e-17	2.09053828032053e-16	29.2581583553044
CDH19	-0.737768704243683	7.68143895761523	-9.10993135409898	1.31943432264063e-17	2.16912486438405e-16	29.2170845160882
CDKN3	0.603288737476796	8.28891727626462	9.10341184327877	1.38269888426761e-17	2.27042448936943e-16	29.1709333765922
AFAP1L1	-0.696165979991247	10.2083743616933	-9.09266681736878	1.49359657832181e-17	2.44379331017707e-16	29.0949102904035
CDCA7	0.783340966499229	9.21101669394148	9.08927628644345	1.53038754842105e-17	2.49806336749959e-16	29.0709320343413
SLC14A1	-0.90613804149074	6.701951464586	-9.05682782213124	1.93123084887657e-17	3.12279801858787e-16	28.8417052970322
ARHGAP6	-0.51109444400396	8.24936766268418	-9.05251729256079	1.99177804650066e-17	3.2131689585244e-16	28.8112888179466
ADRA2A	0.609384773402104	8.78773167421685	9.04443876401035	2.11036585341259e-17	3.39653164715518e-16	28.7543060035008
PDGFB	-0.672081146244411	8.76544654952749	-9.02229922916747	2.47245912006191e-17	3.95163715446279e-16	28.5982888158802
GADD45B	-0.84964720525033	13.2317793151085	-9.01163930768317	2.66814292356467e-17	4.24961840008401e-16	28.5232451725934
SFTPD	-0.882219339685485	13.8107717329551	-9.01117786233891	2.67695192234369e-17	4.25873101094423e-16	28.5199978218489
NRGN	-0.582239346028142	9.58259602365187	-9.00336445477764	2.83056437837535e-17	4.48243105291976e-16	28.4650264072768
TSPAN12	-0.669639230678862	9.5877067496872	-8.99726753472509	2.95647391399827e-17	4.67645007979108e-16	28.4221500784808
ANKRD1	-1.00582226977266	6.10800197119103	-8.98398806756339	3.25025534561435e-17	5.11183260912871e-16	28.3288196150092
HYAL2	-0.596628335697035	14.4675580088187	-8.98186797137718	3.29976531408611e-17	5.18378849398516e-16	28.3139264199458
C4BPB	0.614857355798272	7.76320419774126	8.9716304078584	3.54956485387364e-17	5.56353954880445e-16	28.2420378743899
TMEM178	-0.538675585854689	7.30084958380346	-8.96872201884487	3.62388920610582e-17	5.66715462809724e-16	28.2216235353357
SCAMP5	0.605318539930101	7.83695229837729	8.96853676571325	3.62867530895333e-17	5.6682127447784e-16	28.2203233480329
BEX5	-0.705475313509571	8.87510616221773	-8.9632268723034	3.76855522797814e-17	5.88005455424237e-16	28.1830626757947
DOCK6	-0.530709649017712	10.3781741793212	-8.95128324730529	4.10302750091897e-17	6.35877059777251e-16	28.0992974590009
ATF3	-1.21121315811319	12.3127339770898	-8.94275351500559	4.35975159949688e-17	6.7490520552032e-16	28.0395140418257
PDK1	0.734139097886343	9.7264614817298	8.94136655252527	4.40297510587578e-17	6.80832238064401e-16	28.0297961267645
FLNC	0.69347582963527	8.25272043565135	8.93068468568107	4.75041452049464e-17	7.32913506500923e-16	27.9549811386992
EYA2	0.952021224342521	8.96423657352417	8.93050450062839	4.75650248556509e-17	7.33032835568708e-16	27.9537195732017
RGMA	0.66563527503905	8.72172217630051	8.9275927681416	4.85596126799493e-17	7.47525376891228e-16	27.9333350924017
MDGA1	-0.736991918174165	8.21448605068005	-8.92445285541046	4.96552539212232e-17	7.63539484208954e-16	27.9113574132288
CSF3R	-0.549567462993274	10.9559565096299	-8.9084314722052	5.56389771113797e-17	8.48925233735907e-16	27.7992851741399
KCNK7	-0.520593956194297	7.73886146116107	-8.90705534326563	5.61851030295465e-17	8.56310636559707e-16	27.7896642891959
MEOX1	0.884758342029681	6.52587885902282	8.89945147139402	5.92999473026683e-17	9.01790709091184e-16	27.7365189169391
PLEKHN1	0.573631510113211	7.19218107422511	8.88542571816449	6.55011628415262e-17	9.94997289728162e-16	27.638557590661
FA2H	0.615537425029831	9.96348545359578	8.88007681432758	6.80318000705244e-17	1.03116771249752e-15	27.6012220934502
E2F7	0.540008906263959	7.294488728989	8.87344942867591	7.13020877516014e-17	1.07836589512921e-15	27.5549806550412
PTCRA	-0.816811367058808	8.25348507931042	-8.8506236058793	8.38040995877372e-17	1.26053429183605e-15	27.3958693311678
PRSS8	-0.548545835388068	12.5825786060307	-8.84774667380343	8.55266367138598e-17	1.2836440698523e-15	27.375831922282
GDF15	0.89341490863958	14.1036200313497	8.83148232971613	9.59456391500604e-17	1.43377919912978e-15	27.2626238164723
OSBPL3	0.597953678121631	10.1293175587264	8.82739031807897	9.87592402842192e-17	1.47104341386634e-15	27.2341602667532
MAFF	-0.94081260026068	9.49313214830948	-8.80948368002533	1.12064834766543e-16	1.66026881410841e-15	27.109693542781
TOX2	-0.584288503086095	12.1911289872263	-8.78483238605218	1.33332029665889e-16	1.9647956038265e-15	26.9385852406508
ARHGEF10	-0.573494333602138	13.0495684967356	-8.76728410062029	1.50863109545567e-16	2.21367539357661e-15	26.8169497460678
LOC254057	-0.826245414652712	9.08759739695653	-8.75362973596935	1.66067835082808e-16	2.42645513696734e-15	26.7224028612987
ODAM	-0.755399653427597	7.33650259757179	-8.74256323767291	1.79497116717833e-16	2.61712867958676e-15	26.6458382158231
LRRC32	-0.71608869609399	10.9252400650905	-8.73120082735242	1.94405016842948e-16	2.82851096763162e-15	26.5672851637579
OGDHL	0.855130464691097	6.53261833812597	8.71091446737516	2.24134208270123e-16	3.24735623389685e-15	26.4271858841172
PRF1	-0.877848706431592	8.34895707724219	-8.70673203948934	2.30801948366257e-16	3.33695102077126e-15	26.3983254492255
BDKRB2	1.05370012442369	9.64916945432716	8.69902733123027	2.4360353489665e-16	3.51099640212068e-15	26.345181164946
PHLDA2	0.823208802169949	10.7586938664229	8.69496064728172	2.50641557922937e-16	3.60489990451624e-15	26.3171417980061
MYH2	-1.22936173225253	7.38259902858228	-8.68553926451571	2.6773010483773e-16	3.8386708274707e-15	26.2522119552834
XDH	0.636618685421803	6.96329833988081	8.67163358482368	2.95082145844877e-16	4.20896384450712e-15	26.1564531787881
KIR2DS2	-0.713839476447121	6.39307532661573	-8.67035813782859	2.97725370151346e-16	4.23864102885033e-15	26.1476745866253
MSI2	0.502159612318502	8.7523485245041	8.67033316251508	2.97777362209524e-16	4.23864102885033e-15	26.1475026952035
SYNPO2L	-0.784968822623865	6.66911333624681	-8.65941657023212	3.2138585911157e-16	4.56480822375003e-15	26.0723977334916
SPDEF	0.655660263757429	8.23187051737823	8.64449712758507	3.56675523759847e-16	5.03029192149241e-15	25.9698440028445
FOSB	-2.11761846814478	10.4999628134294	-8.63915535339598	3.70222353069749e-16	5.20537911915499e-15	25.9331509788706
NGFR	0.605471033350574	6.86154531321253	8.6295209542707	3.95956266079659e-16	5.55022843296417e-15	25.8670055722063
ENHO	-0.748392940042216	7.12781480273336	-8.6262677735894	4.05039690689213e-16	5.6717892930724e-15	25.8446805904414
CCL18	1.17715651010797	14.114663799082	8.62458020722196	4.09832655257321e-16	5.73308500402052e-15	25.8331016172677
MGAT3	-0.649627731864654	10.7014660774553	-8.61929022499792	4.25224105604062e-16	5.92435968545134e-15	25.7968139397031
PRSS2	1.03301254621722	8.15310384296305	8.61455910048771	4.39473743536551e-16	6.1105457102819e-15	25.7643710517937
CD248	0.645573194544282	10.098883960985	8.60683326859085	4.63766612898328e-16	6.42373769131999e-15	25.7114152112822
PCP4	0.729017472561351	7.29551851372906	8.60680386060046	4.63861577652049e-16	6.42373769131999e-15	25.7112136914858
GPR4	-0.671014474286262	9.17520278202713	-8.60587284177269	4.66878015891972e-16	6.45902554984751e-15	25.704834047755
MTTP	0.536413177748944	6.419030312131	8.60158041557099	4.81038381965905e-16	6.64825892029633e-15	25.6754262554708
GIMAP6	-0.52728791902579	10.6053396529129	-8.59885030336293	4.90265263508285e-16	6.76899777734712e-15	25.6567265555222
BMP7	0.661054653331654	9.22018587024658	8.5925842150629	5.12110704588181e-16	7.05648646192286e-15	25.6138208120866
NRXN2	0.532286457007719	7.32908042876137	8.58987910977858	5.21836888988996e-16	7.1761677067051e-15	25.5953039191236
MEI1	0.658881204605004	10.8035383025248	8.58715756332217	5.31806783488225e-16	7.30598701658674e-15	25.5766779888772
ADAMTSL3	-0.585317292417754	9.24320705583946	-8.58199973594894	5.51221900904685e-16	7.56517779022718e-15	25.5413881022996
SPOCD1	0.76988005976125	10.6806877745553	8.56889004614892	6.03786328715609e-16	8.24556914056871e-15	25.4517484666839
SERTAD1	-0.57822602421634	13.0667257357775	-8.55806003355005	6.50931436010107e-16	8.84561310038168e-15	25.3777582453389
CXCL2	-1.20237763270141	12.5594482733874	-8.53643970480192	7.56220430180893e-16	1.02461182647201e-14	25.2302165464421
RAMP3	-0.87968172612358	10.3033452713994	-8.53497307971725	7.63944748567678e-16	1.03406181717311e-14	25.2202160880322
LIMCH1	-0.572260536250994	13.3891373917537	-8.5283902910154	7.99588015787278e-16	1.07807600212648e-14	25.1753428075497
FAIM2	0.716544968649598	8.23851868925364	8.52061614525763	8.43807614453732e-16	1.13326566953849e-14	25.1223751089271
LDB3	0.626543616845197	7.99752244537383	8.51885168329495	8.54176329316182e-16	1.14496152675006e-14	25.1103573162225
ZNF215	0.697595793512074	7.54705687454041	8.51150897140603	8.98697226664258e-16	1.2023017310747e-14	25.06036200196
NTN1	0.7259118036634	10.6549409713978	8.50670771264518	9.29043181140714e-16	1.23929328795685e-14	25.0276850478394
CEP55	0.647325957024027	8.22928422478451	8.50372558747012	9.48399973803082e-16	1.26023900179826e-14	25.0073945484107
MMP10	1.39415903888845	6.40902509129373	8.50056700422595	9.69337704740366e-16	1.2868214592381e-14	24.9859080936371
FAM69B	-0.643026596576574	10.8357705739827	-8.49751507388805	9.90003015582625e-16	1.31173022035842e-14	24.9651517201449
CLEC4G	1.00299293900973	7.86636037298431	8.49399730341116	1.01436426843682e-15	1.34143109823097e-14	24.9412327114104
CD83	-0.623567047092594	11.9247204196999	-8.48986226410018	1.04376001601769e-15	1.3789829407023e-14	24.9131242318651
HMGCS1	-0.559698176885481	11.5962193899329	-8.47765893461902	1.13552033810124e-15	1.49734531772757e-14	24.8302186439092
FBN2	0.582352706418278	6.62053266145365	8.47676076355115	1.14258117805805e-15	1.50378074322087e-14	24.8241195973154
PRRX2	0.642262441424622	8.57804336378239	8.47300132817496	1.17261022053387e-15	1.54036312112606e-14	24.7985953228971
CYP1B1	0.780576474947845	11.091450841233	8.4685041828594	1.20955968824644e-15	1.58738884681095e-14	24.7680714399808
DNAJC12	0.507722055927621	6.72637324000794	8.46243504650246	1.26125844781172e-15	1.65209285571387e-14	24.7268933825096
BMPR2	-0.531478650567495	8.97929091465655	-8.4544548013077	1.33257915035676e-15	1.73890863016753e-14	24.6727759798865
AMPD1	1.01278362178393	7.72455267343045	8.45244985810741	1.35111639653784e-15	1.76143180127093e-14	24.6591844777304
SRPX2	0.579874813221242	9.20482795051968	8.44895895628364	1.38400365399749e-15	1.80260268173629e-14	24.6355243306444
GINS2	0.502396375592882	7.91320592112751	8.42363495557201	1.64751380284773e-15	2.13572912431191e-14	24.4640645113585
TK1	0.523355670818109	12.8415467050268	8.41886182753194	1.70247511469812e-15	2.20283670328622e-14	24.4317823978643
MXRA5	0.557362797806178	9.41249993365093	8.39916290975263	1.94916324664442e-15	2.50557396653929e-14	24.298670561717
NFKBIA	-0.578361165258639	14.8164018780428	-8.38893494696602	2.09088090655812e-15	2.67280077332309e-14	24.2296319946777
VSIG1	1.08639408259199	6.73038538764136	8.38854590250384	2.09646823179053e-15	2.67746169639693e-14	24.2270069655745
CHRM1	-1.42467467979736	8.13794467848444	-8.38189013283066	2.19437766675564e-15	2.79991222549126e-14	24.1821095109728
SNAI2	0.563281978302423	9.58350541626996	8.36688906810742	2.4319554434351e-15	3.08592101483904e-14	24.0809976037556
CCNB2	0.643529245860464	9.28618164314318	8.33818753367552	2.95966228749489e-15	3.70441215348612e-14	23.8878497271678
LGALS4	-0.529375080444234	6.95089283609873	-8.33660302406477	2.99188909426159e-15	3.74135324362195e-14	23.87719859174
GPM6B	-0.555266199144734	10.1207104849516	-8.33400405513014	3.04550221836546e-15	3.80150335727735e-14	23.859730915882
SFTA2	-0.727349608831801	10.8014233792686	-8.33355703204145	3.05481903565539e-15	3.80968525848055e-14	23.8567268102886
TRIM36	0.521430734130552	7.6894750973879	8.32714205381365	3.19166788044939e-15	3.96600676351698e-14	23.8136274903156
FAM46C	0.686221664954556	11.3627735456234	8.32333135563532	3.27581463091713e-15	4.06212686741193e-14	23.7880348141484
SLFNL1	-0.579615388710973	7.38739700303112	-8.31626823831731	3.43762702383791e-15	4.25248336679787e-14	23.7406179477207
LOC729680	-0.588758143236714	9.04286821010699	-8.31601025983183	3.44368455692772e-15	4.25615959621004e-14	23.7388865287501
ARHGEF4	-0.567846645487217	10.6144855449654	-8.3095778105251	3.59818597572576e-15	4.44313152759046e-14	23.695725941959
CTGF	-0.735493061941243	12.1106843902488	-8.2967812631156	3.92622852585021e-15	4.83522054080821e-14	23.6099246733463
CD244	-0.570030947147549	7.96848180185684	-8.29641508707756	3.93603862497608e-15	4.84297776577119e-14	23.6074706527089
TSPAN1	1.37442331417102	11.4126500232651	8.29590696139991	3.94969184117524e-15	4.85544559405794e-14	23.604065431773
KANK4	-0.805356406791741	8.60541676586713	-8.29094618927932	4.08547319321209e-15	5.01245215008511e-14	23.5708274255468
P2RY6	0.552375629262139	7.82441804153031	8.29084422551997	4.08831194725277e-15	5.01245215008511e-14	23.5701443801173
RHOV	1.45488966070211	8.51298892172906	8.27430167207654	4.57568534998381e-15	5.5671811890147e-14	23.4593962292882
TCAP	-0.508729259660614	9.50974764929691	-8.27246000597691	4.63337977703193e-15	5.6306790541499e-14	23.4470752191485
NPNT	-0.610251448771079	11.9043595477421	-8.26658041609809	4.82243143084128e-15	5.84497335022793e-14	23.407751295025
EAF2	0.55818946930691	8.94732811667041	8.26293260861922	4.94353825835955e-15	5.98649896378869e-14	23.3833627107576
GGTLC2	-0.533461730803295	10.5841169992054	-8.2603511246773	5.03105672543032e-15	6.0871373170053e-14	23.3661074081678
PRELP	-0.53699694567061	7.25069997452387	-8.24313127780389	5.65537032707103e-15	6.78890538914628e-14	23.2510911797861
HSPB8	-0.509770009743534	9.33985571295395	-8.24114161575203	5.73227287602584e-15	6.87523824165429e-14	23.2378112770876
HMMR	0.602150534160005	8.53922166086284	8.22004116890784	6.61426994189915e-15	7.89192260455147e-14	23.097100183827
RHPN1	0.557642402126004	9.83856018096587	8.19461182331908	7.85708998831551e-15	9.32640638630257e-14	22.9278203233217
ACAN	0.994701544412668	7.93454213330679	8.19249340431097	7.97049090871428e-15	9.45287885674084e-14	22.9137330718767
IGJ	1.07415451086629	14.3968309411626	8.18632009346838	8.31026903364328e-15	9.83893053914522e-14	22.8726942359385
SEC14L4	-0.772319510788525	9.52204735246313	-8.17956516823453	8.69848858039907e-15	1.02721107011511e-13	22.8278111444581
PLA2G1B	-1.17798217442519	9.69066937474754	-8.16191268279038	9.79975506726182e-15	1.15232755023651e-13	22.7106288963642
HLX	-0.553053549727734	8.83796643587046	-8.16050064997463	9.89358159474701e-15	1.16138017818166e-13	22.7012622803497
B3GNT8	-0.51766973343749	10.2704190474252	-8.15069703479591	1.05699665268926e-14	1.23972405021624e-13	22.6362587900136
CCL19	1.12200143441488	10.510220892916	8.14642352092392	1.08789385181447e-14	1.27487849601334e-13	22.6079383576003
CETP	-0.525501001765305	6.60961412961593	-8.12858860520755	1.22677421790715e-14	1.42912979624943e-13	22.4898478983941
MELK	0.520523734709625	7.37277667371448	8.12635829421233	1.24533104042802e-14	1.44830109954669e-13	22.4750917936634
KCTD16	-0.702973768287879	7.29858043049052	-8.12002686325534	1.29953641765053e-14	1.50752782242673e-13	22.4332159177073
EGFL7	-0.685943357083381	12.4602297669084	-8.10712834679031	1.41728577483974e-14	1.63998512519837e-13	22.3479692928167
PTPRR	-0.56816652660347	6.72322912439256	-8.0937755927387	1.55029635121268e-14	1.78789611808331e-13	22.2598108349691
PER1	-0.829645890483702	11.8370281893451	-8.09093233853174	1.58017440679793e-14	1.82083087660517e-13	22.2410507823961
KCNMA1	0.562455713787174	9.6329050932152	8.08837033817373	1.60758421722709e-14	1.85086887380745e-13	22.2241500427482
EPHA3	0.565397549210316	6.94304603584644	8.08275942958021	1.6692660619922e-14	1.91868223275487e-13	22.1871484224884
THBD	-0.637579128083737	12.8596428575563	-8.07464479213589	1.76263258387491e-14	2.02431234216375e-13	22.1336645352812
CD1A	0.902502121871322	7.62111570749808	8.05069933116275	2.06931036414989e-14	2.36274816661585e-13	21.9760379188299
SERPIND1	1.40711324296107	8.32432129351233	8.04958642540823	2.08478038249898e-14	2.37647734014945e-13	21.9687191915202
MMP3	0.723823157801371	6.60568669317035	8.044144664763	2.16208593057837e-14	2.45647868537623e-13	21.9329421770188
SLAMF7	0.794681828574439	10.4856782033855	8.03984896922125	2.22510623826872e-14	2.51977753238428e-13	21.9047108787045
SLC2A3	-0.668273104912273	8.60228505327785	-8.03940217679769	2.23176429617675e-14	2.52524404734749e-13	21.9017751115501
CENPM	0.631138026271916	9.33350032169867	8.01663479289672	2.59842983791275e-14	2.92847020243606e-13	21.752313748524
SHISA3	-0.841419008095402	8.37441018314749	-8.01661668519319	2.59874394822138e-14	2.92847020243606e-13	21.7521949842768
HRCT1	-0.658242727722138	7.30051993248174	-8.01560984836661	2.61626851908707e-14	2.9434087833416e-13	21.7455916435466
KIAA1274	-0.515965950679462	9.2656659205864	-8.01487992031006	2.62904633263288e-14	2.95537376251062e-13	21.7408047405758
PRPH	-0.577370926791643	7.74765319044555	-8.01452744119488	2.63523875293877e-14	2.95992248528375e-13	21.7384932654346
OSR2	0.645711845120836	8.08170804639341	8.01316694696108	2.65927569872183e-14	2.9844906194036e-13	21.7295720732274
LXN	0.501380956617327	11.3170195885037	7.98699351357505	3.16626485473495e-14	3.52195896301283e-13	21.5581331770052
CLU	0.503121589969601	13.4875220630052	7.98643934619976	3.17797268375005e-14	3.53213353964258e-13	21.5545072014075
UCHL1	0.59454838095864	10.7662112971424	7.9812563660644	3.28956546530763e-14	3.64734537483828e-13	21.5206022229311
SPATA18	0.929026251995722	9.03242543791228	7.97881652727258	3.34342895551607e-14	3.70111682050025e-13	21.5046466608715
LOC401847	1.19875155644441	8.43054267023654	7.9607892684893	3.76936103141613e-14	4.14580624325827e-13	21.3868527066588
ADAMTS8	-0.570119589324734	10.8416536323557	-7.93554894919239	4.45715665702984e-14	4.86373115272251e-13	21.2222150334628
IL1RN	0.721345940333251	11.0323237084429	7.93298381065447	4.5336446539507e-14	4.94328543177407e-13	21.2055019883358
TNNT2	-0.552236623541635	7.36726515821509	-7.92139807693067	4.89558889438428e-14	5.30438787276059e-13	21.1300590852908
F11	-0.92162737003664	8.92013398924393	-7.90829539923061	5.33941440279281e-14	5.76264028620666e-13	21.0448240939786
SLC25A25	-0.667800033183716	10.8526851928078	-7.89016972031649	6.01958856242044e-14	6.47645749153394e-13	20.9270641706591
C20orf103	0.783937410968823	9.30352836675519	7.88529007090976	6.21688550368835e-14	6.66792393097771e-13	20.8953916936194
SEMA3G	-1.03083797138408	9.18234215779736	-7.87876360812669	6.49078718547249e-14	6.94549477495904e-13	20.8530500586082
GATA3	-0.508673214482045	8.14998368022912	-7.87759791315859	6.54094879833406e-14	6.993744711273e-13	20.8454897905436
PPP4R4	-0.570137530036215	6.78291513236053	-7.87670965492293	6.57942884616831e-14	7.0294393551665e-13	20.839729362177
ABCA3	-0.789862571388518	12.7457794633775	-7.86223513345611	7.23893466353647e-14	7.68642231055878e-13	20.7459203314999
LPHN2	-0.565364133911612	11.3966954807357	-7.85538059199031	7.57363520025832e-14	8.02945044713013e-13	20.701535337855
KATNAL2	0.575056468577863	8.20234374562919	7.84841717000909	7.92930268940228e-14	8.38075647470694e-13	20.6564711030928
HES2	0.703644166752235	7.32283136926789	7.84681823582528	8.01327210343907e-14	8.4630216020471e-13	20.6461271697318
ITGB4	0.549508445744334	11.3366304046803	7.81218722282719	1.00636108906847e-13	1.0523683473481e-12	20.422427195199
HJURP	0.599382865046938	8.14727564985467	7.80406675868448	1.06148811585109e-13	1.10582368443611e-12	20.3700663868919
NTNG1	-0.630467997010455	8.40140857860245	-7.79759910893059	1.10751971497322e-13	1.15030266781819e-12	20.328388427791
CLDN14	0.749164793733819	6.50036671871817	7.79238791005399	1.146038632612e-13	1.18673504952082e-12	20.2948235802692
TMEM130	-0.909850680428265	9.83612436383375	-7.785145524686	1.20177727736624e-13	1.23979910147439e-12	20.248200466233
KCNK17	-0.80109894929566	8.34341277554809	-7.77733296563209	1.26490805229608e-13	1.30103480725726e-12	20.1979387133581
TRIB1	-0.575418983537708	13.7127486350352	-7.74785745130418	1.53398643585241e-13	1.56844143140936e-12	20.0086078413774
DLGAP5	0.545668837676257	7.46906931809631	7.74364421175096	1.57680582101886e-13	1.6086451693279e-12	19.9815834633211
FAM89A	-0.504427554153411	10.9663698903838	-7.7164237920209	1.88333592980018e-13	1.91287573488468e-12	19.8072210842735
FMO5	-0.677803742740934	9.95367494442056	-7.70958100119977	1.9692234960123e-13	1.99423639357545e-12	19.76345286651
FGD5	-0.599974121360853	11.4842046561815	-7.70300325386892	2.0554259188103e-13	2.07392024126924e-12	19.721404138594
FAM27E3	0.500579426667019	8.56405575888413	7.68567326193125	2.30078449655605e-13	2.31302627995609e-12	19.6107346888041
PLK3	-0.50716424460008	12.0742842676166	-7.68423803320264	2.32235564535724e-13	2.32961828483e-12	19.6015767140816
GPR162	0.61404631725515	10.9103777605308	7.67414282369645	2.4798301008841e-13	2.48397215551883e-12	19.5371927845018
ERN2	1.14405128618877	7.4993052011565	7.65954211107439	2.72640018653902e-13	2.71910612964084e-12	19.4441736699667
RIMS4	-0.513427849346289	7.39970327559108	-7.65927825862136	2.73107165018331e-13	2.72179705715162e-12	19.4424937855302
KCNK3	-0.636979188084045	8.22244449490784	-7.65586459136799	2.79222723811464e-13	2.77872945853645e-12	19.4207632653997
CAMP	-0.979026076217693	8.08389908959877	-7.65558560423219	2.79728461746477e-13	2.78175535174416e-12	19.4189875904491
ATP1A2	0.668753622734953	10.7359106050291	7.64440384032924	3.00760174985319e-13	2.98230416504134e-12	19.3478542479949
SOX2	1.44615552108216	9.55543817340929	7.63407497648747	3.21570737324658e-13	3.17951625800646e-12	19.2822082037934
HEYL	-0.504008827126803	11.2893716924533	-7.63330741871146	3.23172757640055e-13	3.19306722502097e-12	19.277332281241
SLC27A2	0.979515923676024	8.66306948523462	7.6311875011129	3.27638417971231e-13	3.23024781921171e-12	19.2638671704931
ANKRD20A2	-0.605379069247341	10.6183117866926	-7.62876824577644	3.32809094114054e-13	3.27888273936796e-12	19.2485037996055
VTCN1	1.16779678738548	6.97304205201538	7.57629402671856	4.67043760060675e-13	4.51431995971751e-12	18.9160703956881
C21orf90	-0.613100035390684	7.21530854757301	-7.5693641589822	4.88363916308028e-13	4.71378831185208e-12	18.8722834047326
LOC401022	-0.61716229313571	9.32250549298875	-7.56687609225318	4.96250602478527e-13	4.78321772186326e-12	18.8565688949844
CCDC80	0.814274717385387	10.9633820486426	7.56103271041095	5.15270590289556e-13	4.94580880435897e-12	18.8196760225609
SLCO2A1	-0.633128139821429	11.0998344939371	-7.558985771154	5.22101997933401e-13	5.00789489394673e-12	18.8067569624737
PTGS2	-0.773174705638112	8.97346609699794	-7.5566563902236	5.29984788626264e-13	5.07292171375577e-12	18.7920581593507
ESR2	0.579738108351881	6.00774803817698	7.53067349175201	6.26281403424846e-13	5.94924200925545e-12	18.6283082334659
CYP24A1	0.978788608878481	6.65965370751263	7.52509573915915	6.49102763792348e-13	6.16178556158833e-12	18.5932055682877
GATA2	-0.55234870457921	8.74434460035456	-7.51998769059521	6.70721042663783e-13	6.35825109378801e-12	18.5610743017387
UBE2C	0.606482656206315	9.32324699757472	7.50828145181426	7.22979812861971e-13	6.82550346256343e-12	18.4874938726798
SCARA5	0.699585097717057	11.1916826622268	7.4962226753192	7.8101151311474e-13	7.33321429570566e-12	18.4117785715648
TOP2A	0.561535955391711	7.81441132240625	7.48575103921646	8.35116688215771e-13	7.80404097598925e-12	18.3460955177599
APLN	-1.21322363886702	10.024703599679	-7.48031434274306	8.64648684951953e-13	8.06362360482914e-12	18.3120185174494
NKG7	-0.680957281202411	9.02247281827508	-7.47826680923964	8.76035881133724e-13	8.15878656885716e-12	18.2991890080906
LTK	-0.715030040870209	10.1368018335959	-7.45010834491573	1.04848821066332e-12	9.73203088134535e-12	18.1229945774981
IL18RAP	-0.677097066776094	9.04602362013984	-7.44240473359023	1.10123742890448e-12	1.01873694546475e-11	18.0748699056535
F5	0.522226003116479	7.19621167571769	7.4413875989797	1.10839486626899e-12	1.0246709376976e-11	18.0685183697952
SAA2	1.72846863154543	8.36456821090013	7.42388360143348	1.23900749289909e-12	1.13552361126626e-11	17.9593066529684
KLK12	1.19107379880117	6.8735720340032	7.42290077253615	1.2467752819472e-12	1.14188389534513e-11	17.9531797417049
DQX1	0.67641084825536	6.93592289626593	7.40765447721682	1.37361009886493e-12	1.25388511539669e-11	17.858205930776
RAMP1	0.597264878912853	12.1520789810841	7.40003686245893	1.44166624809089e-12	1.31426983211617e-11	17.8108034640368
SFTPA1	-0.973228681608998	13.8688537918619	-7.39523654200456	1.48624927590685e-12	1.35401824719836e-11	17.7809494253974
SLC10A4	-0.549661656857882	6.14749696558354	-7.39098881420408	1.52683210231594e-12	1.38915535535909e-11	17.7545431094443
C3orf32	0.63042978215979	7.55817430446039	7.36514511710546	1.79836806260517e-12	1.62441982236497e-11	17.5941078491644
PHYHIP	0.58131245683464	6.94988385354862	7.3621058326856	1.83327630594126e-12	1.65486780679632e-11	17.575265582085
TNN	0.616415356694116	7.28139192795944	7.35199781956677	1.95424871245852e-12	1.75373796297595e-11	17.5126386274968
CD177	0.679442558965309	6.46435598765208	7.35097208383314	1.96695594307765e-12	1.76284751935478e-11	17.5062867053169
SOX17	-0.656101130813327	10.4183454755559	-7.34915176291191	1.98970768479987e-12	1.78092395174851e-11	17.4950157723975
RHOB	-0.603515259859252	10.1592323205142	-7.346243779195	2.02659327905164e-12	1.81276271711798e-11	17.477014307845
GLI1	0.527035364508724	8.93693477047106	7.33053730140709	2.23778088462084e-12	1.99519791477539e-11	17.3798703005496
MGAT5B	-0.631092254098618	7.41643376546044	-7.29597378993848	2.78190147658861e-12	2.46282201967822e-11	17.1666011005516
TMEM158	0.604235012200169	9.00509812085193	7.26831588103669	3.30954623375352e-12	2.90570154055775e-11	16.9964439077643
C8orf47	1.04841482962346	7.76916340634687	7.26757023956637	3.3250585421596e-12	2.91480946194818e-11	16.9918627634029
KRT80	0.521300078488723	7.83679745100168	7.25605422380943	3.57393833949591e-12	3.12589293067008e-11	16.9211509440621
CCNO	1.32961073680397	8.69376672498913	7.2550947495065	3.59548398314032e-12	3.14274465015554e-11	16.9152629929536
ACTA2	0.514313561052396	13.2714265663668	7.24206880675844	3.90096953935948e-12	3.39042677103877e-11	16.8353809396585
MUC4	1.3546547665313	9.65332140269387	7.24064934981377	3.93576593462085e-12	3.41636372160009e-11	16.8266820966603
ZFP36	-0.926255195089135	13.9810514569263	-7.2395967716373	3.96176602110664e-12	3.43676973139144e-11	16.8202323583048
CPXM2	0.678987016269106	10.4848074980513	7.23487834626942	4.08041260585941e-12	3.53302768817444e-11	16.7913279252043
TMEM26	-0.514340672680635	6.67442179140057	-7.23204443542505	4.15334808703549e-12	3.58941918323812e-11	16.773974072429
LGSN	1.0010790255789	7.0672127431628	7.22726493583799	4.27927751612693e-12	3.68900467374617e-11	16.744716850482
DUOX1	-0.525090139774341	11.0937951229468	-7.21781389497062	4.53946780474208e-12	3.89868489606523e-11	16.6869029091404
SMAD6	-0.975045265971928	11.1856960392659	-7.21143380659632	4.72386370005263e-12	4.05200572231505e-11	16.6479044136134
CSF3	-1.59299185475204	7.08220999969368	-7.21118145673814	4.73130681133634e-12	4.0554645215486e-11	16.646362411238
AOX1	0.588389851640744	10.2743468920044	7.19816945365015	5.1311674227566e-12	4.37959110532684e-11	16.5669026260144
LILRB5	0.586695539858687	10.1014680667253	7.1913935099691	5.35239238439725e-12	4.55994738468137e-11	16.5255639615602
SCEL	-0.692057690070294	10.0666227791007	-7.15696406241465	6.63004221843382e-12	5.59658337324711e-11	16.3159376933683
S1PR5	-0.562280466062069	7.12301709933415	-7.14261481731356	7.24728009501958e-12	6.08409825627541e-11	16.2287794249044
TSPAN11	0.522115216710483	9.53099144175184	7.14247840334554	7.25341147193886e-12	6.08554163214433e-11	16.2279514265112
ESM1	-0.852002464754749	6.770533201682	-7.13885794796444	7.41801972168667e-12	6.21231001950359e-11	16.2059802336558
FCGBP	0.748314135051794	10.5679077932916	7.13695807820008	7.50586585181711e-12	6.28206357367193e-11	16.1944537632129
CPB2	-0.922276464635368	8.05055718149575	-7.12355069605674	8.15560255767066e-12	6.80521633865405e-11	16.1131727634467
CYR61	-0.718585535632829	14.4111584624773	-7.11596504065203	8.54742629181697e-12	7.11924220066616e-11	16.0672330615738
FAM155B	0.519098667514079	6.27488000683707	7.1016457227556	9.33824783453629e-12	7.71272169950653e-11	15.9806073984524
SPINK1	1.02947670217496	7.78337732797466	7.09257450637131	9.87606094892301e-12	8.1325676817012e-11	15.9257941284125
ATP12A	1.02013913440956	6.75942929966683	7.08027686627545	1.06541371348368e-11	8.7523831745565e-11	15.8515640051371
CST6	-0.513258116572843	10.6369655685858	-7.06575791003301	1.16507071314239e-11	9.54831868471359e-11	15.7640429369571
CD19	1.05320424056912	8.75135779344192	7.06455529738315	1.17372544818317e-11	9.6135362866927e-11	15.7567992205836
CX3CL1	-0.604594839218687	10.7323393912444	-7.04476500994526	1.32558413530418e-11	1.07932597274206e-10	15.6377214962655
LOC389634	-0.524299487588812	9.50761736658686	-7.0362222784645	1.39696593920265e-11	1.1340995408724e-10	15.5863932488901
NR4A2	-0.885980028316718	8.55696734429369	-7.03163674161138	1.43682904213108e-11	1.16440558038273e-10	15.5588596852493
SLC2A5	0.73823380760614	7.62876205292232	7.02299073831167	1.51506005780888e-11	1.22245898718477e-10	15.506979987016
SIK1	-0.833458081493416	11.1374795310427	-7.00343653837815	1.70778445672736e-11	1.36950412858375e-10	15.3898138771424
PLA2G4F	-0.597530645365882	7.64546172059373	-7.00088270662635	1.73467282556645e-11	1.38945077137271e-10	15.3745288295929
ELN	-0.567162699536543	9.93365524177879	-6.9949372844888	1.798894587765e-11	1.4375523203385e-10	15.338960012627
BTG2	-0.578452461578484	12.2100587818588	-6.99000966305311	1.8538909655135e-11	1.47722230429392e-10	15.3094965655095
CD79B	0.556493376024397	7.0015964659953	6.98324163568136	1.93213349442981e-11	1.53779095722276e-10	15.2690530158879
FUT2	0.659613642521016	6.04168404445401	6.98214335290615	1.94513314406659e-11	1.54546206544415e-10	15.2624926675535
IRF1	-0.591607055576606	10.8375073690994	-6.98156256044285	1.95204235594356e-11	1.54925544926981e-10	15.2590237303119
FMO2	-0.524733640758461	11.797925411302	-6.96165140646292	2.20408703676588e-11	1.73126267073529e-10	15.1402237148925
HPN	-0.601563023491761	8.89767159708694	-6.94599920703699	2.42446282503356e-11	1.89036832932096e-10	15.0470051043846
DKK2	-0.578073019908553	7.70690363014734	-6.94323226319562	2.46561440885964e-11	1.92028342977984e-10	15.030541850444
NGEF	0.778980333304655	8.87993195594893	6.92904254761567	2.68769494791803e-11	2.08149221878907e-10	14.9461872273301
TSPAN18	-0.533064751868015	8.79961365342203	-6.92592848537218	2.73900479198779e-11	2.11647580369118e-10	14.9276913954885
AGRP	-0.777049979611211	8.76315092729989	-6.92567461477825	2.74323000458102e-11	2.11736829620515e-10	14.9261838055261
TBX21	-0.573661048016013	8.90467884880765	-6.92006013347797	2.83832908951893e-11	2.18709905763881e-10	14.8928527997675
ZBED2	-0.912433827512712	9.47224745881005	-6.90960184001357	3.02419915321799e-11	2.31995433372279e-10	14.8308177080892
MFAP2	0.522368304249572	9.26974059421954	6.89630554760019	3.27787498934398e-11	2.50203263575105e-10	14.7520459372175
B9D1	0.581271342620654	9.26232353634459	6.88342265610141	3.54358476369381e-11	2.69589987013948e-10	14.6758274520599
LAX1	0.537722748345338	7.92232345039291	6.87454648467947	3.73886873757505e-11	2.83820674173763e-10	14.6233734920312
TNFSF10	-0.594929751998261	11.5349389264305	-6.87142209781639	3.81009617390997e-11	2.88592292843164e-10	14.6049214600562
GSTA5	1.38637865946153	9.42517793784577	6.84898557620755	4.36229662573256e-11	3.2736211838264e-10	14.4725935328837
VEPH1	-0.636265930437865	8.68470933461346	-6.84543450915983	4.45662615097275e-11	3.33895950572336e-10	14.4516784252375
C8B	-0.952594925106657	8.2731518517591	-6.83688770476357	4.69196217803331e-11	3.50575483865728e-10	14.4013715422027
IRF4	0.687691923609631	7.52596907338004	6.83413305813512	4.77038361133215e-11	3.5566433054651e-10	14.3851672565581
SNTG2	0.601190861992961	7.43499143711726	6.83017121243411	4.88543705349037e-11	3.64045560663386e-10	14.3618698777449
TBX3	-0.559967991573489	8.18095798486426	-6.82842551837619	4.93699456285924e-11	3.67490372398907e-10	14.351607541037
RSAD2	-0.541365598593823	8.23711953546329	-6.82057311988706	5.17560164316759e-11	3.84007926111945e-10	14.3054694842742
BFSP2	0.545961277125339	6.11881695486043	6.81901555381607	5.22426072734493e-11	3.87409829098219e-10	14.2963223215804
FCRLA	0.799666886026059	6.61210639979445	6.7763265492676	6.74776636623332e-11	4.94400167154501e-10	14.046212058242
SEMA5B	-0.520603614300009	7.75223850734233	-6.76726169863441	7.12356192585198e-11	5.20419966330913e-10	13.9932491412896
CADM1	-0.510817047489976	12.4924149007284	-6.76308855419236	7.30340841515358e-11	5.32712386410436e-10	13.9688842032425
BIRC5	0.589561133849162	10.109388808225	6.76245798734063	7.33096873304119e-11	5.33875669138527e-10	13.9652035860383
ZBTB16	-0.910285124159974	10.6588811755224	-6.75990228980278	7.44372172084302e-11	5.41515051137066e-10	13.950288547198
CD79A	0.799613235060285	11.0845205678314	6.7482228930701	7.98107059802922e-11	5.79383719782195e-10	13.8821799770435
IDO1	-0.949228588642215	10.1787442060442	-6.74487395156528	8.14206120383469e-11	5.90449264902691e-10	13.8626664315567
FCRL1	0.754012555465742	7.29686836573609	6.73772101350638	8.49668113780107e-11	6.14550198918144e-10	13.8210115233098
TMEM190	1.63099433448787	10.6282856883955	6.7359219875248	8.58823366538938e-11	6.19871831223002e-10	13.810540033847
TNRC18	0.964653927329173	14.0654321227959	6.73250113123095	8.76500343470126e-11	6.31969118530238e-10	13.7906340849765
CD36	-0.51554961787808	10.5403490858094	-6.67875327552748	1.206047009498e-10	8.56591472811836e-10	13.4788481327534
SLCO4C1	-0.594834975951743	8.33001494199472	-6.66812175806025	1.28437155464834e-10	9.10346189787491e-10	13.4173930674563
RAPH1	0.873031856851281	11.489424510516	6.66609395505648	1.29986828017901e-10	9.20856866384648e-10	13.4056796069582
SFN	0.648356016361601	12.0311760017214	6.66131285246792	1.3371367996891e-10	9.46286704880028e-10	13.3780722806828
FAM166B	1.06272975387512	7.49086553026795	6.64565148307887	1.46671832789078e-10	1.03269249089319e-09	13.287741602128
CAPN13	0.834897087931183	9.92938260479408	6.63562030450403	1.55611496960941e-10	1.09062468373082e-09	13.229966716132
TRPV4	0.550862826879151	6.91965487400772	6.6323519449395	1.58638195478967e-10	1.10902008628555e-09	13.2111564000101
PRR7	0.68256912712858	10.3884447520539	6.61792434970611	1.72704604817383e-10	1.20005774017439e-09	13.1282033454813
SAA1	1.50244431219976	9.24029726242533	6.61578922590699	1.74887740168376e-10	1.21400432820453e-09	13.1159385495769
SLC2A1	0.514328449573701	10.1891584389007	6.60111427475163	1.90643479496263e-10	1.31345929704893e-09	13.0317203744568
CA2	-0.645792684053121	9.81447050803252	-6.59901369844829	1.93009904109824e-10	1.32886651185057e-09	13.0196766825259
SERPINA3	0.692015546796248	12.4246069657306	6.59724589978642	1.95023766725144e-10	1.34095853162508e-09	13.0095431756734
TRIM29	0.891374884989721	7.91045194173567	6.59381917027296	1.98986404253874e-10	1.36548232531029e-09	12.9899059465256
EGFLAM	0.552448636190449	8.02356821388985	6.59178869658917	2.0137161395469e-10	1.38047647677785e-09	12.9782736709253
AGR2	0.706601219423778	11.3272442692304	6.58551694163339	2.0891774653744e-10	1.42653588019352e-09	12.9423604976433
GRHL1	0.500079010434422	8.84592491079046	6.56812224923991	2.31329957225563e-10	1.566388856167e-09	12.8428880758654
SERPINI2	0.73552190361728	7.60856787345019	6.55544755031145	2.49131002874836e-10	1.6836177964981e-09	12.7705301756829
WNK2	0.689549799724298	8.07727302971814	6.55364714134327	2.51766288228233e-10	1.69976133799903e-09	12.7602603413878
GPR110	0.680444563760886	8.74880596598262	6.53142221593979	2.86639587258635e-10	1.92296684195445e-09	12.6336584920514
FCRL2	0.500509975286135	6.88208106438614	6.50299093926434	3.38228942825193e-10	2.25045432146063e-09	12.4721701227338
TSC22D3	-0.531771630349428	13.839972779971	-6.48537638289798	3.74653255785894e-10	2.48084126598888e-09	12.3723841734073
CD300LG	-0.725185461620632	7.35008191914356	-6.48187457644053	3.82340138627717e-10	2.52810044683226e-09	12.3525706564155
TNNI2	0.555146666925329	10.547167899522	6.47660254005618	3.94205603322789e-10	2.60281373223132e-09	12.322756130858
SOCS2	-0.514787646240071	11.7699111316457	-6.45127976830275	4.56424485227189e-10	3.00499423615209e-09	12.1798036036901
KIF19	1.00855412459407	10.0705359011212	6.44786877219141	4.65509572499523e-10	3.06042589775306e-09	12.1605798859627
SLC2A14	-0.55041754983695	10.8821536646069	-6.43831491986148	4.91910760179923e-10	3.2217118305611e-09	12.1067768388284
LOC728763	1.11047664519312	9.37766434958413	6.43087755399196	5.13474848035239e-10	3.35497800992423e-09	12.0649343865305
APOH	-0.716704303960143	9.38168064034316	-6.42225448646	5.39639120996398e-10	3.52259460288846e-09	12.0164667167715
ALDH3A1	0.644457661697076	8.13362239108739	6.42047608268882	5.45195621274468e-10	3.5555003329734e-09	12.0064769277415
NMU	0.77524444008977	7.78094269438472	6.40676300857777	5.89967615272822e-10	3.83298319239662e-09	11.9295167136174
KLF9	-0.550965438573505	12.9542649867447	-6.40390817132776	5.99732081753534e-10	3.89458785481473e-09	11.9135104429659
KCNJ16	0.936013721860268	7.7273489555678	6.40194837150317	6.06526794161919e-10	3.93500661894419e-09	11.9025255072162
RGS22	0.693326325590479	8.76482261456277	6.40043183871093	6.11836437960708e-10	3.96572367894363e-09	11.8940268803844
C11orf70	0.865140879597612	8.00947549008876	6.38004679754444	6.87789432482816e-10	4.43260822431068e-09	11.779936830008
FAP	0.509893388804147	10.2266472488497	6.36838207619514	7.35332594211483e-10	4.72180748229003e-09	11.7147758738168
ADRA1B	-0.558467432788753	9.56073360314248	-6.35271827204669	8.0427477500525e-10	5.15012162100623e-09	11.6274172445708
SRD5A2	1.07819379884585	7.35413165606574	6.34060556247634	8.61895385389133e-10	5.50376067160755e-09	11.5599750906445
GDF10	-0.568086545156114	10.3093680145485	-6.32687372677353	9.32120184124434e-10	5.92476207356144e-09	11.4836358194431
ANKFN1	0.55195727626933	6.3223637788983	6.32236015075627	9.56404696109446e-10	6.06793467039448e-09	11.4585709507656
PRMT8	0.50133174051074	6.5479525336375	6.31805689516778	9.80134534978354e-10	6.20991990856979e-09	11.4346866793223
C15orf48	0.643708625374188	9.48222766769218	6.31596432554899	9.91881370881708e-10	6.27857721366287e-09	11.4230767945635
PCSK9	-0.703665869823754	9.82659780003009	-6.30658613913494	1.04624392494568e-09	6.60752859742479e-09	11.371081118606
IL7R	-0.60258096065221	11.8241788386266	-6.29949963188274	1.08924888470005e-09	6.8665492992083e-09	11.3318301992836
SMR3A	0.973481847427194	7.98622710879597	6.28188700209097	1.2037757561193e-09	7.53001315381114e-09	11.2344223706845
KRT16	0.6347670112117	6.46134853609359	6.28011222697321	1.21595053950721e-09	7.59583595626038e-09	11.2246183742433
LOC440335	0.557295552182075	10.4964772721795	6.27801111208493	1.2305200094777e-09	7.67989252974024e-09	11.2130143795012
AQP3	0.508970000443661	12.4947620852286	6.2607840779318	1.35660463513374e-09	8.43246855899037e-09	11.1179849050384
JUNB	-0.692215572378113	10.891591904774	-6.24075121471903	1.51919199519899e-09	9.37548778066204e-09	11.0077283193921
PRINS	-0.508960243973198	11.3099630428861	-6.23225581033905	1.5937697583395e-09	9.81377958784675e-09	10.9610529849143
TSGA10	0.770196277186807	7.57070931787894	6.23187758518143	1.59717212472269e-09	9.83034141735833e-09	10.9589760761154
OSTalpha	0.597814879865681	6.53572617702294	6.22799059501201	1.63255282408004e-09	1.00302009365417e-08	10.9376374361352
CR2	1.09226957830038	7.88745000868697	6.21643427484702	1.74233768162991e-09	1.06809171745428e-08	10.8742562172418
TF	0.636655890675399	8.24114544712624	6.19406473768466	1.97577411922683e-09	1.1989376342497e-08	10.7518257416555
GAL	0.615203144226255	7.82971955596251	6.17107657768443	2.24752251941264e-09	1.34958981759941e-08	10.6263625638108
MAP1LC3C	-0.569396167227663	7.2687671170252	-6.15731808446952	2.42732697911544e-09	1.45061182941678e-08	10.551444035843
PLA1A	-0.574810630121535	8.48683441410846	-6.14736158457042	2.56615221003313e-09	1.53026102174608e-08	10.4973086418325
C7	0.526942675301474	11.5448071133751	6.14404615800768	2.61408216680989e-09	1.55480963030655e-08	10.4792970153966
C4orf47	0.766932360420274	8.29260610794706	6.13146239011497	2.80410661201806e-09	1.66209894712356e-08	10.4110017193845
NPTX2	0.59252878821499	6.9426571928395	6.11773709487353	3.02679229281686e-09	1.79101441848232e-08	10.3366342924771
UBXN10	0.773004557632839	8.06727187549992	6.11755406898619	3.02987572371848e-09	1.79207014825253e-08	10.3356434774858
SCGB3A1	0.851967097375028	14.3991994879849	6.11377640464022	3.09420880474041e-09	1.82776968067599e-08	10.3151981169132
EPN3	0.664851619730775	7.20134061951368	6.10387699202326	3.26920252133928e-09	1.92304530461825e-08	10.2616671298044
NME5	0.715237983422998	8.76486800197856	6.09891178570291	3.36058382786219e-09	1.97328789858251e-08	10.234843085792
AGBL2	0.996943397910986	8.61297491287496	6.09673130448826	3.40149957861009e-09	1.99476546291535e-08	10.2230685857099
PKIB	0.565615269380766	7.61265272361551	6.08812081254404	3.56788803048141e-09	2.08348347182177e-08	10.1766041681078
PIP	1.39517256654312	8.16360840614375	6.07428404671595	3.85208832170779e-09	2.24090485960842e-08	10.1020440141629
RND1	-0.785153191144899	6.77843705824333	-6.07347491518438	3.86937600123398e-09	2.2490646095668e-08	10.0976880356274
DNAH2	1.05582307404777	10.2232215091323	6.07278271638249	3.88422555142785e-09	2.25579465393029e-08	10.0939619243234
DNAJA4	0.641829722511632	11.1268322506271	6.06447043782619	4.06695989080412e-09	2.35300242340022e-08	10.049242599867
CHI3L1	0.721951661839742	9.93155586615805	6.06110755805954	4.1432543835393e-09	2.39566885898249e-08	10.0311641089762
EGR1	-0.683804398092297	13.5118283439421	-6.01833119592854	5.24480729720567e-09	2.99923826908615e-08	9.80188323937156
FLJ23152	1.05185604709474	7.81202230048417	5.97794582892845	6.544961348401e-09	3.68557691939173e-08	9.58657992156617
SCGB1A1	1.34061150419801	14.1037656216398	5.97773659493459	6.55245639263283e-09	3.68739416660892e-08	9.58546739707332
C6orf97	0.73187061178144	8.9847317924632	5.95526160482894	7.40834159404272e-09	4.13864947778985e-08	9.46614234427661
C9orf116	0.881545227173792	9.81041669412786	5.95459242034684	7.43543235405955e-09	4.15210196192483e-08	9.46259487950912
CXCL3	-0.718136600468781	9.08391444333643	-5.95166662414194	7.55501955419378e-09	4.21376404007258e-08	9.44708838593812
GSTA2	0.954880538771291	9.33884163885908	5.95079472662925	7.59101909464172e-09	4.23042126757144e-08	9.44246855125391
RUNDC3B	0.597889532030139	6.72927697041442	5.93532201805412	8.25846960619626e-09	4.58202217531235e-08	9.36057314172789
DNASE1L3	-0.652618387066654	9.96972389869347	-5.93045166086247	8.48018872562639e-09	4.69370959440469e-08	9.33482946275323
PHACTR3	-0.529929186460043	8.64719652199939	-5.92800253734852	8.5938705108995e-09	4.75281699907124e-08	9.32189018041614
SLC19A2	-0.591676287940981	10.8885431724628	-5.91960310874503	8.9951747668029e-09	4.9542819190145e-08	9.27754594488515
SPAG17	0.999306992979934	7.6843174194636	5.91906600402806	9.02145007751197e-09	4.96341686953022e-08	9.27471201539235
C13orf33	0.928388918844934	9.55761890619305	5.9046298036061	9.7564524627754e-09	5.35285397052749e-08	9.19861790686258
PTPRT	0.910315922479823	6.90461592145167	5.9037804319765	9.80147358801728e-09	5.37114522048162e-08	9.1941453671078
DLEC1	1.03588250419919	10.5222174856314	5.90304553429102	9.8405907217045e-09	5.39043954823154e-08	9.19027602163956
HCN4	0.669466897695286	8.12565641059703	5.90081564056477	9.96021931310047e-09	5.45163908672995e-08	9.17853761911823
CCDC74B	0.829866883181519	9.8317603196565	5.90052577178309	9.9758740646625e-09	5.45804168876993e-08	9.17701197465273
STK33	0.632595591877311	8.69493880759669	5.89895509687861	1.00611193750164e-08	5.50031785729692e-08	9.16874618548046
EFHC2	0.516485282873238	6.80970065101335	5.89433859145455	1.03158116155513e-08	5.62617594358639e-08	9.14446152028652
LAMP3	-0.581579700978601	13.5045452833519	-5.88053526921703	1.11154905599723e-08	6.02657080556991e-08	9.07193983361059
TSPAN19	1.12729911394502	7.65008998744248	5.87390096844566	1.15210806536219e-08	6.22689127960058e-08	9.03713135701494
PTPRZ1	0.657971914870652	7.34489786002037	5.86880685613565	1.18422871137842e-08	6.39046656564e-08	9.01042488289884
C9orf135	0.752525032133909	6.33108734682946	5.83937287593407	1.38767875122549e-08	7.43599573257698e-08	8.85647210594576
CYP4B1	-0.510427575179762	11.6661518522275	-5.83539884230656	1.41763865075356e-08	7.58769495919435e-08	8.83573302069244
FOS	-0.990230093248429	13.9322328741006	-5.82874897495334	1.4691897813927e-08	7.82414465434344e-08	8.801054681301
CCDC11	0.889052946726375	7.60218617691562	5.82322584393614	1.51339367168299e-08	8.0409240807101e-08	8.77227593961331
WDR63	0.819069067817277	7.81648806986274	5.8216084666237	1.52658218216678e-08	8.09540485914124e-08	8.76385254683614
FANK1	0.654897371269813	8.94204987374247	5.81067882793278	1.61869286521357e-08	8.56082465103171e-08	8.70697895200924
TFF3	0.651201112618585	12.4219286703086	5.80985343904104	1.62586514973404e-08	8.58887706253605e-08	8.70268738792433
TIMP4	0.616519806851535	6.94958303994082	5.79866628896604	1.72619072448906e-08	9.0910075077807e-08	8.64456809421185
GZMH	-0.56404429306008	10.0085881786912	-5.79829314929644	1.72963908830164e-08	9.10569158203989e-08	8.64263109638227
OASL	-0.58544006749015	9.6321534353487	-5.78911214714161	1.81663500046099e-08	9.54006574207296e-08	8.59500294063525
STOX1	0.740561762651518	7.49754925994985	5.78886097149129	1.81907408854179e-08	9.54737020671876e-08	8.59370076215959
C20orf85	1.37520342846722	11.0751761331714	5.77768432387751	1.93090284767196e-08	1.01112160128851e-07	8.53580271284186
DNAH7	0.832283927901669	8.02509046489811	5.77086247119483	2.00242723904805e-08	1.04658881804433e-07	8.50050737465036
SCGB3A2	0.782909938468056	15.0030010598526	5.7603070124813	2.11821988433637e-08	1.10446482851781e-07	8.44596022006168
CXCL5	0.719014077106073	11.0690538521977	5.76020137312168	2.11941113384385e-08	1.10446482851781e-07	8.44541471198038
CX3CR1	-0.62720638585057	10.7898508893087	-5.74610239506585	2.28440521566791e-08	1.18409624726447e-07	8.37268087225974
SSTR2	0.551978836620873	7.12905879684369	5.73963005266258	2.36428283528739e-08	1.22366053084874e-07	8.33933889154602
RAB36	0.607713808590679	10.0508763464446	5.73551261353826	2.41650888012328e-08	1.24928436969791e-07	8.31814367705044
RSPH1	1.20905033100479	11.226854158129	5.73073018446219	2.47858324866851e-08	1.27950220149114e-07	8.29354053944748
C20orf26	0.901894304222753	8.1012621676914	5.69723491332354	2.95909634740978e-08	1.51446441260939e-07	8.12168397118142
C17orf72	0.951268358277063	9.35476288928475	5.69420912404012	3.0067289466738e-08	1.53770160776684e-07	8.10619899453905
ANKRD43	0.542081922320366	6.55740255231652	5.69065723972542	3.06359786642634e-08	1.56504464339328e-07	8.08803003648735
PACRG	0.659313289494536	8.22417683794737	5.67432992535304	3.33879147617663e-08	1.69996127098207e-07	8.00462766139083
DNAH3	0.791306716633929	6.6753525101673	5.66512250026185	3.50445768023271e-08	1.77905722427125e-07	7.95767941741622
BTNL8	-0.758926516836268	7.02724045841013	-5.65959361914875	3.60775928899441e-08	1.82813460224467e-07	7.92951727801786
F2RL3	-0.599315219619416	9.05256252166977	-5.6477905053119	3.83831843438633e-08	1.93430493845417e-07	7.86947027597602
C4B	0.543412623501672	12.5560358359301	5.60767953597379	4.73426938081941e-08	2.34891286221734e-07	7.66616342522762
WDR16	1.18043157578216	8.99710790659357	5.59970504277177	4.93524673667214e-08	2.43985154978203e-07	7.62588283650459
DUSP2	-0.548324175721975	8.79070812385336	-5.58348915551421	5.36989002820237e-08	2.63958992013526e-07	7.54411603831148
MUCL1	0.624664864458066	6.72307661686257	5.58197548638461	5.41231427597452e-08	2.65949593190298e-07	7.53649329232903
EGR2	-0.582932609294943	10.4769087460614	-5.57131329464766	5.72053585797703e-08	2.80595131895723e-07	7.4828464112757
DNAH5	0.849560867952032	9.62998146299335	5.56230653417411	5.99416656340273e-08	2.93390842473435e-07	7.43759339815902
LRRIQ1	0.772300296687121	7.22679846558882	5.555920385792	6.19586166411613e-08	3.0294051731001e-07	7.40554308353986
RIBC2	0.828284201950255	8.07193717915765	5.55476872800362	6.23293147867955e-08	3.04429263050379e-07	7.39976639965102
C6orf154	0.735229854804601	8.49862460635182	5.55379022200142	6.26459748103964e-08	3.05867586038867e-07	7.39485900137977
INHBB	0.645136638753281	10.1420211319595	5.54792723466585	6.45764043075827e-08	3.14069938157436e-07	7.36546962651982
DYDC2	1.06326447591819	7.62559019251591	5.54778443150596	6.46241385190467e-08	3.1419130863349e-07	7.36475411095074
WDR66	0.884440272655709	8.24176335012719	5.53838136984075	6.78440277839949e-08	3.29033992695022e-07	7.31767285681777
FHOD3	0.538696456040965	8.78998334174423	5.52036793207532	7.4454276380746e-08	3.59198263070874e-07	7.22766003400171
NEK10	0.838760451865141	7.32242305601741	5.51820432236171	7.52892211043404e-08	3.62465698670913e-07	7.21686450572469
GP9	-0.556849104726256	8.19658740034685	-5.50859745052533	7.91079427376657e-08	3.79525514497608e-07	7.16897160567813
FAM183A	1.12928042822834	10.2392659522444	5.50160092205409	8.20070368793284e-08	3.92887481652163e-07	7.13413461221676
GALNTL2	0.623318344768167	7.23291721210207	5.48588583433705	8.89007866441895e-08	4.24146852363648e-07	7.05601744346491
TSNAXIP1	0.656003841083156	7.83024320552723	5.48463490729297	8.94731431069689e-08	4.26140560384814e-07	7.04980709060602
CCDC17	0.923473201691112	8.02101489830132	5.48344800368649	9.00195201943565e-08	4.28299152135481e-07	7.0439156531838
CCDC108	0.941436133272735	8.43982874604459	5.4796146835669	9.18064113257727e-08	4.36048840019416e-07	7.02489527174164
ZNF365	-0.558130476246062	6.7857827501122	-5.47650225809076	9.32826044953204e-08	4.42603014724443e-07	7.0094598241375
CCDC151	0.761326287921139	8.04895493968788	5.47002984065386	9.64267338992653e-08	4.56892456431661e-07	6.97738402271089
CCDC153	0.616197381664582	9.35494961474371	5.46704955352572	9.79089207133532e-08	4.63278814202155e-07	6.96262479131075
PNMAL1	0.502945657463259	9.84333805439086	5.44991852900882	1.06868401542699e-07	5.02569335996742e-07	6.87791415535064
DLK2	0.600125736301309	7.95633602136076	5.43577155002458	1.14864069595873e-07	5.37957020448795e-07	6.8081226462405
COL9A3	0.521149176347128	9.38795121455864	5.42968578194459	1.18479952175027e-07	5.53776340342306e-07	6.77814516962089
CHST9	0.822355319813527	6.90310772026536	5.41036010044008	1.30711563091067e-07	6.06222121625788e-07	6.68313197001905
MB	0.70346271676395	6.67762346553256	5.40842811725831	1.31999800144716e-07	6.11169265993979e-07	6.6736487513265
C22orf15	0.807127317610822	9.06230123884056	5.39673685055799	1.40062945203833e-07	6.465489301193e-07	6.61632080562614
INHBA	-0.538559080011341	11.7864630614072	-5.38607036839828	1.47835647661006e-07	6.79246198597021e-07	6.56410646758525
FOXJ1	0.903852567798033	10.645233231293	5.38568262226408	1.48125956738838e-07	6.80126937849132e-07	6.56220997450791
CAPS	0.927377046428865	11.2275839982424	5.37949411709762	1.5283504208745e-07	7.00815736539961e-07	6.53195670949784
HYDIN	1.02692891425896	8.12953005986044	5.37736624976626	1.54487595254744e-07	7.07687612536927e-07	6.52156095509867
SLC44A4	0.649033747083854	8.67350601177629	5.36513613085658	1.64327954715193e-07	7.5052168191611e-07	6.46187576946348
CYP2J2	0.590073807734351	8.7835488642034	5.36067749492133	1.68064752456197e-07	7.66066467491184e-07	6.44014455227618
PROM1	0.783237060842906	6.68099110651857	5.33982416091092	1.86666714944322e-07	8.46028582678322e-07	6.33870319392708
BEST4	0.662789633550075	9.27878980988949	5.32732287000526	1.98761656217347e-07	8.976815730864e-07	6.27804629126621
CCDC135	0.869467464579071	7.50785450437945	5.31224774742928	2.14361616091439e-07	9.62777522223777e-07	6.20505664060738
NYX	0.665540361436217	9.68467974152772	5.31068904338358	2.16040832472075e-07	9.68742263422409e-07	6.19751953417582
TEKT2	1.01252258784698	9.64679767836778	5.30164679651251	2.26037155689057e-07	1.00908378342021e-06	6.15383174183111
FHAD1	0.75303893124551	7.71597060011136	5.29918711433629	2.2883317528415e-07	1.02013444948102e-06	6.14195835514427
FAM183B	0.925678519014129	8.37169081200123	5.29840373209757	2.29730708416848e-07	1.02380143940857e-06	6.13817776329222
CCDC81	0.560215182755574	6.80661970724572	5.29631716589475	2.32138031256195e-07	1.03286447261829e-06	6.12811027208422
CAPSL	1.05606311943193	8.65190956383524	5.29560087587316	2.32970067030216e-07	1.03556433598059e-06	6.12465499211124
USHBP1	-0.584001589815775	8.1443496541914	-5.27613226760241	2.5672681909127e-07	1.13349328288281e-06	6.03088891198291
C6orf165	0.840250579224942	7.74224887105317	5.26626111929706	2.69654568981909e-07	1.18563770161539e-06	5.9834557513569
SPATA17	0.638167801804836	6.90475627600351	5.25763731940354	2.81464174511839e-07	1.23284704955281e-06	5.94207647504627
CTSG	0.871600379406895	11.2094403062872	5.2520722289845	2.8935002304828e-07	1.2645769543425e-06	5.91540346895072
RTDR1	0.93033327289891	8.40941029483525	5.24391874230802	3.0129218341267e-07	1.31343966049651e-06	5.8763667058512
LOC643037	1.06264883828071	8.48822353082398	5.22649606244936	3.28435321596773e-07	1.42456238703909e-06	5.79311979553583
IL6	-1.07427915456156	9.67445441767494	-5.21895681168779	3.40903123775317e-07	1.47492998313455e-06	5.75716784584552
AJAP1	-0.500280129204201	7.34099794196574	-5.20708681394404	3.61468633424173e-07	1.55901715472784e-06	5.70065137853298
SERPINB4	1.29720626345284	7.39472467248905	5.20236324784464	3.69982965278572e-07	1.59374610870935e-06	5.67819083013921
GRIN3B	0.62174390494241	8.53259192715333	5.19550529015698	3.82691747126842e-07	1.64335842718572e-06	5.64561138018071
C1orf194	1.13304633792131	9.48841630046712	5.1855517620988	4.0189315667521e-07	1.71992314924641e-06	5.59838961565072
C20orf165	-0.514388339302846	8.44393608676074	-5.18367814977452	4.05610591589354e-07	1.73368047406011e-06	5.58950919651768
C22orf23	0.61258575783568	7.05791553280855	5.17572987577366	4.21754946471471e-07	1.79822750438362e-06	5.55186618603059
GPER	-0.501809066542741	11.2050633022646	-5.17416893904965	4.24997883792878e-07	1.8098165517614e-06	5.5444792368383
PF4	-0.639065297607258	7.6509336206396	-5.16743921669586	4.39258263589334e-07	1.86363864339824e-06	5.51265284600302
C9orf24	1.13310960234355	11.6931293816165	5.16639063642628	4.41521591480159e-07	1.87151423210997e-06	5.50769697505418
MGC50722	0.687149240508525	7.09574147091713	5.15421651781153	4.68640932199337e-07	1.9791685173991e-06	5.45022014003081
MYCBPAP	0.731543508934159	8.3085525703541	5.12809842073279	5.32379752134198e-07	2.2278865052145e-06	5.32729196596284
PLA2G7	0.597582797618923	9.63877156506298	5.12560220799209	5.38893801493992e-07	2.25104851726427e-06	5.31557049904213
SERPINB3	1.2657842892951	7.45895529741923	5.11949595735007	5.55155760942326e-07	2.31407174695603e-06	5.28691746108871
C4orf7	1.02187248819506	7.04277020631693	5.11069176184939	5.79442581045149e-07	2.40875573247611e-06	5.24565478131619
CD69	-0.520365137092796	9.92503475650734	-5.10519684399247	5.95119024276026e-07	2.47094422090284e-06	5.21993179656213
GSTA3	0.69075793008278	7.62963393067834	5.09832660069914	6.15297904661506e-07	2.54935536166902e-06	5.18780314260948
CHI3L2	-0.566294764276068	9.10447904233047	-5.09222949123519	6.33759896192846e-07	2.62112451220028e-06	5.1593203558709
LRRC34	0.596962335903501	8.89381813446983	5.08996595421707	6.40749532553348e-07	2.64765077966097e-06	5.14875344984536
C3orf25	0.507921912635573	8.17407903333361	5.08731964903007	6.49015831861776e-07	2.67939999068227e-06	5.13640464674964
SPA17	0.516147963181131	10.0982543897929	5.06755824511368	7.14095492043469e-07	2.9305323182849e-06	5.044359458499
KIAA1751	0.731516131258643	7.97538512975108	5.06355334287743	7.28034193785859e-07	2.98507004604291e-06	5.02574190631481
C11orf16	0.751598575715022	7.49091847690772	5.05700865231931	7.51381284826143e-07	3.06802902948697e-06	4.99534423075471
KIAA1324	0.590785199948076	9.78189063844934	5.04250917515587	8.05716547296557e-07	3.27921166623234e-06	4.92811701318531
DYNLRB2	0.884359206242689	9.42576612626436	5.03013535774887	8.55077722741653e-07	3.46680982650665e-06	4.87087368008828
SOCS3	-0.729149112534882	12.4743768689909	-5.00802576331492	9.50658068567763e-07	3.82621147935663e-06	4.76888546332049
C1orf114	0.604018727259702	7.76761239235443	5.00337989872625	9.72017798668721e-07	3.90648062267998e-06	4.74750285991248
MEIG1	0.511093437835953	6.43627717414019	4.98043298945678	1.08451369164605e-06	4.32957955104892e-06	4.64213490776419
WDR78	0.586212547677384	8.02237925384743	4.95350286326618	1.23263638307715e-06	4.8827552072898e-06	4.51899799337324
MSMB	1.52361713541568	8.25192863553639	4.94020980295311	1.31278444358569e-06	5.17793418083428e-06	4.45842393753343
CACNG6	0.944560289077811	9.12116206973572	4.93801481323292	1.32649442003802e-06	5.22453955899041e-06	4.44843500776225
TTC25	0.745763934869733	9.93612667765255	4.93570210944713	1.34108936196352e-06	5.27900843880218e-06	4.43791444849253
SPATA4	0.706591551905246	7.07662066283886	4.93540720113605	1.34296158278367e-06	5.28185603402769e-06	4.43657320138292
C19orf51	0.790961980169569	7.93293602828972	4.91516544625572	1.47768451630917e-06	5.77712656843888e-06	4.34467554345475
CSH1	0.822957314253103	9.38581295335269	4.91340599193151	1.48999319972337e-06	5.82194793308343e-06	4.33670272131013
SPEF1	0.857799038250257	10.4047513465838	4.907209104755	1.53413895191091e-06	5.97076144574129e-06	4.30864129946563
CCDC37	0.984877737248553	8.76119214665424	4.89978140221451	1.58871954936962e-06	6.17273485759302e-06	4.27504591944851
MS4A1	0.663305173942201	7.15790584545322	4.86758384894458	1.84779170199201e-06	7.11319870097007e-06	4.12991632162136
CLEC4M	-0.64381117500101	8.45653708843891	-4.86732208145883	1.85005656612573e-06	7.11993030596322e-06	4.12873974217687
MNS1	0.549219860307938	8.44886401045091	4.86299065489305	1.88792441688494e-06	7.2616122370591e-06	4.1092788694461
FAM179A	0.657766059095547	8.23342865827581	4.86281661089181	1.88946154793558e-06	7.26549850311554e-06	4.10849720663588
CCDC19	0.78436916013776	9.07711783853498	4.84956163698791	2.01014651446893e-06	7.697376700186e-06	4.04903664731402
DNAH10	0.735266373855463	8.70258919258808	4.84765095203257	2.02814541989745e-06	7.75983627646202e-06	4.04047688077564
DNAI1	0.855931420113746	8.22753035954625	4.84497582292327	2.05360712763008e-06	7.85072148320445e-06	4.02849726822554
C11orf88	0.981459006891094	8.68857059274692	4.83144322324841	2.18721164855685e-06	8.31767583913554e-06	3.9679826227614
CCDC146	0.555160055004929	10.009525921674	4.82686449199763	2.23428731574331e-06	8.48500136179723e-06	3.94754024269604
WDR38	0.762862256531235	7.68044300159401	4.82285668857509	2.27629441657781e-06	8.63739446708602e-06	3.92966040523548
MUC16	0.827936839348373	6.99018099403285	4.80256630353445	2.5009338339883e-06	9.43527909524086e-06	3.83933419592738
ZMYND10	0.820838060524942	9.42838195166766	4.79277396757227	2.61685726971812e-06	9.85375711745073e-06	3.79585817340895
BLK	0.558715748996754	7.1823305734118	4.77409972078598	2.85245639890274e-06	1.06738825583466e-05	3.71315839950322
LRRC46	0.834364909925902	8.96569506048407	4.75433802682441	3.12401727657523e-06	1.16238387633672e-05	3.62594357219773
MAT1A	0.522706532798536	7.71497296636385	4.75378817926973	3.13191869988412e-06	1.16500956384848e-05	3.62352134260569
SLC9A3R2	-0.53460004736368	11.9900087005748	-4.74798319949007	3.21652162601225e-06	1.19229999429151e-05	3.59796344870193
LRRC23	0.536407119003138	9.52652179009877	4.7323881030132	3.45486027086787e-06	1.27441952322526e-05	3.52943460175567
SPOCK3	0.536687193849649	6.10120441709221	4.69579577793204	4.08279219990384e-06	1.48899928115478e-05	3.3693982187041
ROPN1L	0.863202144516853	9.58778847479935	4.69376295710252	4.12072285552136e-06	1.50138651282439e-05	3.36053897338874
C16orf71	0.642737974811695	7.1705938732492	4.69368414727203	4.12220019144926e-06	1.50138651282439e-05	3.36019557831895
FBXO15	0.709803075550549	8.90313802283376	4.68875157934671	4.215686124205e-06	1.53300708439651e-05	3.33871295252629
NELL2	0.506476244552648	8.62177607387031	4.68834555006357	4.22347182223981e-06	1.53543349615587e-05	3.33694545376984
SFRP1	0.59964787607997	9.62048066476131	4.68706110248004	4.24819268262108e-06	1.54287688997721e-05	3.33135495169103
AK7	0.606637275556947	7.41331595305296	4.67230028944096	4.54247545611893e-06	1.64490322830791e-05	3.26720375576785
SLC22A4	0.55903285213589	8.20801360834786	4.66433200402932	4.70939694044912e-06	1.69954767136616e-05	3.2326456024666
MT1M	-0.590954636421775	11.8630833271178	-4.62526910631836	5.61685056568104e-06	1.99957073449858e-05	3.06396707021661
ARMC4	0.737129592370428	8.14993263609994	4.62144117176725	5.71432393157598e-06	2.03190693447351e-05	3.04750342412868
CYP2F1	1.03980585509194	9.19945319609321	4.56875842259836	7.23275804859694e-06	2.52880688882884e-05	2.82211683572007
DNAH9	0.828772948115632	8.27789560838197	4.53001956740949	8.5894449592632e-06	2.97225826199492e-05	2.65781387690154
CCDC113	0.551531139444434	7.53275264834444	4.52790531560206	8.67012648454058e-06	2.99867238217824e-05	2.6488816616616
FABP6	0.81927104063156	9.24059280260544	4.49371542657413	1.00803958715812e-05	3.45266700414005e-05	2.50494088515774
PSCA	0.97184101904052	7.74690534931074	4.47814852768289	1.07931543316548e-05	3.67126948696705e-05	2.43971828250068
BDKRB1	0.621091916678957	7.55211295457942	4.47268522167395	1.10545796881644e-05	3.75094262334198e-05	2.41687473141429
IL1B	-0.513666351747712	9.10407210513779	-4.47262810529097	1.105734460277e-05	3.75095804490915e-05	2.41663604084721
CCDC96	0.515801376906097	10.570171080194	4.46761282642207	1.13027309801952e-05	3.83043165626122e-05	2.39568744641657
CCDC114	0.735350188418325	9.12328440997376	4.43421181718596	1.30753290999246e-05	4.37737898726361e-05	2.25669616350949
OXTR	0.579303270001807	7.57817750000855	4.43211430639493	1.31951170364217e-05	4.41533841056198e-05	2.24799821209891
SAA4	0.636691557625212	6.51643622645459	4.41649038868613	1.41210932497456e-05	4.70237178159683e-05	2.18332221080544
SERPINE1	-0.700801954617212	8.24620553833503	-4.39730668695696	1.53434024778393e-05	5.082409951413e-05	2.10418363634689
PRG4	0.521600691527414	8.50774792661486	4.39592279959795	1.54353935241029e-05	5.10552476925544e-05	2.09848634596319
C15orf26	0.587433398286719	7.11016350186943	4.37540230234462	1.68630426145888e-05	5.53395067292465e-05	2.01419045373173
TTC18	0.583085424489173	9.55980084630368	4.36820079758471	1.73934082068634e-05	5.69580435416113e-05	1.98468946199679
NPHS2	-0.521868617485217	6.54584680579533	-4.36488129622032	1.76432224868686e-05	5.77212921635149e-05	1.97110546628781
SPAG8	0.543757981706302	8.24090926272384	4.31856370188981	2.1508133511681e-05	6.94758045729779e-05	1.78251207029313
CCDC13	0.600929062511331	7.27378738087817	4.31033127214122	2.22749284525212e-05	7.18517512033736e-05	1.74917691936512
RIBC1	0.5708771667355	8.93571832693537	4.30967799346846	2.23368842472348e-05	7.20179159471973e-05	1.74653402963797
LDLRAD1	0.82359155460821	8.62900679173463	4.21348696795755	3.35003309409148e-05	0.000105231169361885	1.3612453066792
EFHB	0.656303745233345	8.71810008821264	4.19351508483423	3.64082662973941e-05	0.000113589508491282	1.28221327946773
IQCD	0.574041559079829	9.72038893384923	4.10577281231009	5.22873337815793e-05	0.000158714611542545	0.938954306232263
VWA3B	0.555145322121403	6.66198735597713	4.08751498765456	5.63343136290912e-05	0.000170026080500231	0.868339412419347
PSPH	0.578730727043504	10.7268739213839	4.03838304122859	6.87583800765469e-05	0.000204818511225646	0.679709432826842
LRRC48	0.583987001743664	7.91986407387786	4.01790145169748	7.46723153332411e-05	0.000221067878384073	0.601677701101574
C1orf88	0.503198881595067	7.9789185739075	3.97223827111423	8.9644934668843e-05	0.000261798133365943	0.428987802781863
LTF	0.733601339657711	9.38426767486441	3.90325133184584	0.000117774759164962	0.000337656880723824	0.171455372388859
CYP2A7	0.527396838760061	6.49112635364617	3.8564370471037	0.000141428241385095	0.000400147637625562	-0.000989757311120165
S100A12	-0.52845505026581	8.34934439254222	-3.84008112812226	0.000150704090063133	0.000424823526311218	-0.0607956012271158
DEFA3	-0.822559635567291	8.97177167605361	-3.6947178749754	0.000262533343003944	0.000707388630602344	-0.582190184420258
CHP2	0.802475143621019	7.31165500886943	3.51419849113068	0.000510654386933945	0.00130482696535382	-1.20411457341114
NR4A1	-0.538723290049969	7.83698020463278	-3.51018370302732	0.000518109163176622	0.0013224055676712	-1.21762165966588
KRT23	0.500249099320413	8.3321690112953	3.31646845210159	0.00102626006114523	0.00247252489491286	-1.85240879449788
GPA33	-0.508942692008147	8.72447251918707	-3.30899929002119	0.00105301038403876	0.00253122555368537	-1.87621699615444
RPS4Y1	1.13014253006489	10.8973905162727	2.6251721742695	0.009114237961235	0.0179103411026235	-3.8418631718371
RPS4Y2	1.08176551366565	10.8627287119777	2.52626369184823	0.0120541096668552	0.0230216470001293	-4.09055582410305
