# Supplementary material for: A potential three-gene-based diagnostic signature for idiopathic pulmonary fibrosis
Source: Front Genet. 2023 Jan 6;13:985217. doi: 10.3389/fgene.2022.985217 (PMC9857386; doi:10.3389/fgene.2022.985217)
Supplement: Supplementary file 3 [file DataSheet2.CSV]

gene	logFC	AveExpr	t	P.Value	adj.P.Val	B
PTGFRN	0.927317083305506	9.57870658959212	16.6336055568903	3.15495360325819e-44	2.55978088527884e-41	89.8495984763394
COL14A1	1.33964377636807	9.61467420717882	14.3102204862978	1.33304336245541e-35	3.01420772104056e-33	70.1827019785298
STEAP1	1.60442249440897	10.3539276285742	16.5067595521293	9.38283728814472e-44	6.47087373576901e-41	88.7704341354599
CTHRC1	1.65174536184954	10.0222842210788	14.9588247909597	5.37940759097053e-38	1.76662306910134e-35	75.6411463108594
DCLK1	1.23474571689597	9.68659648082753	15.1565328980021	9.95673648026299e-39	3.92380760777907e-36	77.3115419112233
LGI2	1.13536521635658	7.07744547880039	13.7746972305112	1.22466229995036e-33	1.89795135991183e-31	65.7072202065134
SCG5	1.61589127343828	7.91004088323554	16.5672135205597	5.58154964772194e-44	4.05191127847519e-41	89.2847319106591
TUBB3	1.8234159930234	10.048524755259	14.0592886323871	1.11293349576585e-34	1.96803739834594e-32	68.0815898120154
THY1	1.48530725392151	12.7128570541951	13.3575174938965	4.04323537289181e-32	5.11636197232081e-30	62.2454173260763
SERPINF1	1.28442126160358	13.2169448269771	16.6194654753328	3.56256614867714e-44	2.72991527159466e-41	89.7292898747439
P4HA3	1.45311627764547	7.16433030815166	14.463785009822	3.62630792975214e-36	8.77502899562653e-34	71.4716961140177
ADAMTS14	1.78899864689337	8.33344192475374	17.3280070800766	8.07273171226295e-47	1.01224716824766e-43	95.7586078508541
IL13RA2	2.34113274795237	8.20446160862001	20.0480115879119	6.38410788642333e-57	2.93520000258123e-53	118.777556549097
IGF1	1.60409113020187	10.0640334830015	14.8054870484977	1.98655937348714e-37	6.08902520855736e-35	74.3475433727451
COL15A1	1.28934718954618	8.83080282836464	15.1500932078743	1.05195567685348e-38	4.0304512919e-36	77.25709335661
CDH3	2.18574027623039	9.97943824500509	21.2793673952659	1.96497698233913e-61	1.35514637587018e-57	129.05021721755
DIO2	1.95642257648687	8.81451452879365	17.6725231528334	4.18292288742018e-48	6.41056170957628e-45	98.6889913670958
PRDX4	0.702707109911275	13.3538804675065	13.8925975899215	4.53973248473312e-34	7.54416026047276e-32	66.6897002569067
SFRP2	2.05007824014746	10.2324530832913	13.5151712058529	1.08146091890156e-32	1.49165904544092e-30	63.5508361272887
THBS2	1.32055191624805	11.7163400848804	13.4659077604502	1.63356673345323e-32	2.16651788024235e-30	63.1425397168392
IGDCC4	1.05591457659674	7.30040799633875	12.7895711000332	4.53165838614496e-30	3.95602304557579e-28	57.5745014459403
CRABP2	1.18691327276571	8.13061389854983	13.0168442431252	6.89958389717693e-31	6.99749710983539e-29	59.437316007352
CERCAM	0.678331250579078	9.92571631880181	12.9089589932537	1.68783077540223e-30	1.56243287819617e-28	58.5519428081171
FKBP11	0.957485916161656	11.8592828924341	11.7594833367734	2.02937859335085e-26	1.01504788925577e-24	49.2570588528552
SRPRB	0.530292129700605	10.9543015437314	13.2653135858875	8.72891307362872e-32	1.02032116969967e-29	61.4836247307824
FHL2	1.16824590123199	12.7033710390406	13.2384820124104	1.09173863142374e-31	1.26540764228804e-29	61.2621821734148
DIRAS1	0.874493477893925	7.81674780241289	12.9680821458847	1.03400943512846e-30	1.0114958963636e-28	59.0369012711989
COMP	2.9326221032732	10.5177988790267	22.04029487214	3.41032091761023e-64	4.70385564165979e-60	135.332479986965
COL17A1	2.67576289800336	7.95361036400734	17.7915445615603	1.50505312075132e-48	2.96559967064613e-45	99.7008667844707
VWCE	1.15696742848794	10.0487831852562	13.1699495749062	1.93224205812866e-31	2.18454218916137e-29	60.69708403343
CXCL14	1.9245421061164	11.6412856695308	12.1565843804854	8.15082503884011e-28	4.95887845594771e-26	52.4369577214716
CPXM1	1.18037159579101	7.94610010319227	10.544619530232	2.95510468547363e-22	8.36956035456628e-21	39.7816009524618
PSAT1	1.17114601741158	8.54013827542452	14.2201333755637	2.85790253515902e-35	5.7969190687424e-33	69.4276163129212
CFI	0.752085670207864	12.0762941528327	13.3195283107667	5.5526806110896e-32	6.83822532756776e-30	61.9313951262526
MAGED4B	0.862152614704734	8.8682131870977	14.2402207277508	2.4111706562143e-35	5.02501960054067e-33	69.5959107983352
TPBG	0.711730307782707	9.25009618943171	12.8221363650627	3.46230553099717e-30	3.04175669993911e-28	57.8408688458937
COL3A1	1.77025785916301	10.7594814617597	15.6116841523138	2.03058099257097e-40	1.03732606039005e-37	81.1659765355379
FAM69A	0.610013606597246	9.10208017507107	13.6177764407764	4.57579437672778e-33	6.71424806789428e-31	64.4023063881299
OAF	0.682078454087734	9.03390698201951	10.6798515133916	1.03807331403743e-22	3.11942161667066e-21	40.815089344249
DOK5	0.603000572334163	6.72974613075704	10.2048173817263	3.98967068787231e-21	9.95109001768947e-20	37.2111771872222
FAM43B	1.19275736762885	8.04876864964262	12.766684803582	5.47467299748823e-30	4.66124473175032e-28	57.3874160720489
TNC	1.09146104016356	11.7236966119112	13.5009065541048	1.2186903050036e-32	1.66429657197175e-30	63.4325754364641
TDO2	1.7189985167339	7.57047184888558	15.691182811551	1.02772857947378e-40	5.67018411867272e-38	81.8402852797942
FBLN2	0.898946961626586	11.1142073327001	12.8433839084406	2.90438930552482e-30	2.5845317220067e-28	58.0147639513146
ZNF469	0.707541030806954	9.58027948963721	10.6552673344375	1.2560545633969e-22	3.72575496622225e-21	40.6267776352009
STARD5	0.624420049324303	8.23020958434924	11.3867533069235	4.00979317354846e-25	1.72834616383606e-23	46.306719746941
ADAM23	0.840976954158488	7.58671303333247	12.0135715715133	2.60483334835286e-27	1.46646801525841e-25	51.2876261096491
COL18A1	0.707561948043615	14.6424791409725	13.9442128963286	2.93847112203928e-34	5.00374471435651e-32	67.1203478939028
TMEM59L	1.10665582030519	7.49659599961674	15.4418309002117	8.69063132571205e-40	4.1935338523714e-37	79.7262740901545
COL1A1	2.0969671871975	12.9182736677828	16.3123397051194	4.98440472898145e-43	3.12499520122005e-40	87.1168464912475
TGFB3	0.758733773039834	9.95851300166785	11.0650430558788	5.11608785272066e-24	1.85259039603544e-22	43.7896548285956
PNOC	1.23828321964019	8.04158263606289	10.4698411634849	5.25693310067806e-22	1.44439996529188e-20	39.2126433204883
TSHZ2	0.713961543619869	7.45526284829372	13.4897020678421	1.33855758136098e-32	1.81007105095216e-30	63.3397048940194
PLEKHA4	0.747272862670052	12.4378205652151	14.4139636585093	5.53350125743884e-36	1.29362004820091e-33	71.05325525089
SULF2	0.582659754765799	13.1561970611187	10.049747050689	1.2917270942234e-20	3.03960653015149e-19	36.0513207150212
TUBB2B	1.00743383811419	7.32764471643515	12.5443752370048	3.4175616229895e-29	2.67831974238035e-27	55.5751289725129
KCND3	0.642600175033582	8.86539362571527	14.9814411925531	4.435958731886e-38	1.52962946972259e-35	75.8320915451262
FCRL5	1.69180044018939	8.80550762842713	11.2736017496013	9.85010196439366e-25	3.94949001147912e-23	45.4181849108588
ZNF385D	0.78772184648498	6.64795337939438	11.3513513941428	5.31372582865225e-25	2.24135230442203e-23	46.0283538348474
